# Supplementary material for: Universal Linear Fit Identification: A Method Independent of Data, Outliers and Noise Distribution Model and Free of Missing or Removed Data Imputation
Source: PLoS One. 2015 Nov 16;10(11):e0141486. doi: 10.1371/journal.pone.0141486 (PMC4646355; doi:10.1371/journal.pone.0141486)
Supplement: S1 File — (XLSX) [file pone.0141486.s001.xlsx]

## Sheet: Example 1
			Iteration 1			Iteration 2			Iteration 3			Iteration 4
	X	a
	6	22	-1	-8	-2.42344	-1	-8	-2.25013
	7	30	0	0	0	0	0	0	0	0	0	0	0	0
	8	41.81	1	11.81	1.38656
	9	50.001	2	20.001	-0.845889	2	20.001	-0.49925	2	20.001	0.000777778
	10	60	3	30	-1.27033	3	30	-0.750375	3	30	-0.000333333	3	30	0
	11	70	4	40	-1.69378	4	40	-1.0005	4	40	-0.000444444	4	40	0
		Sum	9	93.811		8	82.001		9	90.001		7	70
					1.38656			0			0.000777778			0
					-2.42344			-2.25013			-0.000444444			0
	n				6			5			5			4
					-4.84689			-4.50025			-1.06581e-14			0
	Rk=2/n				0.333333			0.4			0.4			0.5
	MMS(aTT)max|2				0.393036			0.333333			0.55
	MMS(aTT)min|2				0.289377			0.5			0.314286

## Sheet: Info
	Universal Linear Fit Identification: A Method Independent of Data, Outliers and Noise Distribution Model and Free of Missing or Removed Data Imputation
	K.K.L.B. Adikaram1,2,3¶, M.A. Hussein1&, M. Effenberger2&, T. Becker4&
	1 Research Group of Bio-Process Analysis Technology, Technische Universität München, Weihenstephaner Steig 20, 85354 Freising, Germany.
	2 Institute for Agricultural Engineering and Animal Husbandry, Bavarian State Research Center for Agriculture, Vöttinger Straße 36, 85354 Freising, Germany.
	3 Computer Unit, Faculty of Agriculture, University of Ruhuna, Mapalana, Kamburupitiy, Sri Lanka.
	4 Lehrstuhl für Brau- und Getränketechnologie, Technische Universität München, Weihenstephaner Steig 20, 85354 Freising, Germany.
	Corresponding author
	E-mail: lasantha@daad-alumni.de (KKLBA)
	Content : Example calculation of a complete process circle for achieving a candidate data set for linear fit with reference to a certain reference point.
