# Supplementary material for: Universal Linear Fit Identification: A Method Independent of Data, Outliers and Noise Distribution Model and Free of Missing or Removed Data Imputation
Source: PLoS One. 2015 Nov 16;10(11):e0141486. doi: 10.1371/journal.pone.0141486 (PMC4646355; doi:10.1371/journal.pone.0141486)
Supplement: S3 File — (XLSX) [file pone.0141486.s003.xlsx]

## Sheet: Info
	Universal Linear Fit Identification: A Method Independent of Data, Outliers and Noise Distribution Model and Free of Missing or Removed Data Imputation
	K.K.L.B. Adikaram1,2,3¶, M.A. Hussein1&, M. Effenberger2&, T. Becker4&
	1 Research Group of Bio-Process Analysis Technology, Technische Universität München, Weihenstephaner Steig 20, 85354 Freising, Germany.
	2 Institute for Agricultural Engineering and Animal Husbandry, Bavarian State Research Center for Agriculture, Vöttinger Straße 36, 85354 Freising, Germany.
	3 Computer Unit, Faculty of Agriculture, University of Ruhuna, Mapalana, Kamburupitiy, Sri Lanka.
	4 Lehrstuhl für Brau- und Getränketechnologie, Technische Universität München, Weihenstephaner Steig 20, 85354 Freising, Germany.
	Corresponding author
	E-mail: lasantha@daad-alumni.de (KKLBA)
	Content : Data sets of all the plots in Fig. 5.

## Sheet: Plot a
x	y		Linear Fit	Noise (0.01)
4	4.26			4.26
5	5.68		5.68
6	7.24			7.24
7	4.82			4.82
8	6.95		6.95
9	8.81			8.81
10	8.04		8.04
11	8.33		8.33
12	10.84			10.84
13	7.58			7.58
14	9.96		9.96

## Sheet: Plot b
x	y		Linear Fit	Noise (0.01)	Outlier (k=0.5)
4	3.1		3.1
5	4.74		4.74
6	6.13		6.13
7	7.26		7.26
8	8.14		8.14
9	8.77			8.77
10	9.14				9.14
11	9.26				9.26
12	9.13				9.13
13	8.74				8.74
14	8.1				8.1

## Sheet: Plot c
x	y		Linear Fit	Noise (0.01)	Outlier (k=0.5)
4	5.39		5.39
5	5.73			5.73
6	6.08		6.08
7	6.42			6.42
8	6.77		6.77
9	7.11			7.11
10	7.46		7.46
11	7.81			7.81
12	8.15		8.15
13	12.74				12.74
14	8.84		8.84

## Sheet: Plot d
x	y		Linear Fit	Noise (0.4)
4	5.39		5.39
5	5.73		5.73
6	6.08		6.08
7	6.42		6.42
8	6.77		6.77
9	7.11			7.11
10	7.46		7.46
11	7.81		7.81
12	8.15		8.15
13	12.74			12.74
14	8.84		8.84
