# Supplementary material for: Universal Linear Fit Identification: A Method Independent of Data, Outliers and Noise Distribution Model and Free of Missing or Removed Data Imputation
Source: PLoS One. 2015 Nov 16;10(11):e0141486. doi: 10.1371/journal.pone.0141486 (PMC4646355; doi:10.1371/journal.pone.0141486)
Supplement: S4 File — (XLSX) [file pone.0141486.s004.xlsx]

## Sheet: Info
	Universal Linear Fit Identification: A Method Independent of Data, Outliers and Noise Distribution Model and Free of Missing or Removed Data Imputation
	K.K.L.B. Adikaram1,2,3¶, M.A. Hussein1&, M. Effenberger2&, T. Becker4&
	1 Research Group of Bio-Process Analysis Technology, Technische Universität München, Weihenstephaner Steig 20, 85354 Freising, Germany.
	2 Institute for Agricultural Engineering and Animal Husbandry, Bavarian State Research Center for Agriculture, Vöttinger Straße 36, 85354 Freising, Germany.
	3 Computer Unit, Faculty of Agriculture, University of Ruhuna, Mapalana, Kamburupitiy, Sri Lanka.
	4 Lehrstuhl für Brau- und Getränketechnologie, Technische Universität München, Weihenstephaner Steig 20, 85354 Freising, Germany.
	Corresponding author
	E-mail: lasantha@daad-alumni.de (KKLBA)
	Content : Data sets of all the plots in Fig. 6.

## Sheet: Data set of (a)
Index	Value	Correct value	Value=Correct value ?
0	51000	-5000	FALSE
1	-200211	-4990	FALSE
2	-365800	-4980	FALSE
3	-232444	-4970	FALSE
4	-4960.02	-4960	FALSE
5	325000	-4950	FALSE
6	-236897	-4940	FALSE
7	244930	-4930	FALSE
8	-920	-4920	FALSE
9	311789	-4910	FALSE
10	-4920	-4900	FALSE
11	115555	-4890	FALSE
12	-5000	-4880	FALSE
13	-217371	-4870	FALSE
14	254860	-4860	FALSE
15	198909	-4850	FALSE
16	-95840	-4840	FALSE
17	333830	-4830	FALSE
18	-224480	-4820	FALSE
19	-154839	-4810	FALSE
20	-4800	-4800	TRUE
21	-322456	-4790	FALSE
22	-4800	-4780	FALSE
23	35231	-4770	FALSE
24	-280257	-4760	FALSE
25	-4750	-4750	TRUE
26	-4740	-4740	TRUE
27	-4730	-4730	TRUE
28	437769	-4720	FALSE
29	-4000	-4710	FALSE
30	-335579	-4700	FALSE
31	-201340	-4690	FALSE
32	-280998	-4680	FALSE
33	97348	-4670	FALSE
34	-4660	-4660	TRUE
35	-4650	-4650	TRUE
36	-4640	-4640	TRUE
37	-4630	-4630	TRUE
38	-4620	-4620	TRUE
39	-254246	-4610	FALSE
40	-4600	-4600	TRUE
41	-4590	-4590	TRUE
42	102407	-4580	FALSE
43	-65777.7	-4570	FALSE
44	-118989	-4560	FALSE
45	-121345	-4550	FALSE
46	-4540	-4540	TRUE
47	232323	-4530	FALSE
48	447865	-4520	FALSE
49	-211789	-4510	FALSE
50	-319752	-4500	FALSE
51	-4490	-4490	TRUE
52	227345	-4480	FALSE
53	-4470	-4470	TRUE
54	-4460	-4460	TRUE
55	-4450	-4450	TRUE
56	18976	-4440	FALSE
57	124400	-4430	FALSE
58	-29845	-4420	FALSE
59	31498	-4410	FALSE
60	55	-4400	FALSE
61	-345129	-4390	FALSE
62	-178686	-4380	FALSE
63	226745	-4370	FALSE
64	-61895	-4360	FALSE
65	-83423	-4350	FALSE
66	-4340	-4340	TRUE
67	-4330	-4330	TRUE
68	-8765	-4320	FALSE
69	-4310	-4310	TRUE
70	-193533	-4300	FALSE
71	-4322	-4290	FALSE
72	-4280	-4280	TRUE
73	-162692	-4270	FALSE
74	-4260.7	-4260	FALSE
75	-4250.05	-4250	FALSE
76	319045	-4240	FALSE
77	385739	-4230	FALSE
78	-275345	-4220	FALSE
79	286410	-4210	FALSE
80	-4200	-4200	TRUE
81	432156	-4190	FALSE
82	122325	-4180	FALSE
83	-92853.6	-4170	FALSE
84	-4160	-4160	TRUE
85	40231	-4150	FALSE
86	-4140	-4140	TRUE
87	-4130	-4130	TRUE
88	70978.3	-4120	FALSE
89	126754	-4110	FALSE
90	242717	-4100	FALSE
91	-4090	-4090	TRUE
92	243456	-4080	FALSE
93	7490	-4070	FALSE
94	175452	-4060	FALSE
95	116754	-4050	FALSE
96	-4040	-4040	TRUE
97	-4030	-4030	TRUE
98	-38967	-4020	FALSE
99	223793	-4010	FALSE
100	296085	-4000	FALSE
151	-3490.5	-3490	FALSE
152	-350413	-3480	FALSE
153	206744	-3470	FALSE
154	-37847.6	-3460	FALSE
155	0.000151296	-3450	FALSE
156	-3440	-3440	TRUE
157	-103456	-3430	FALSE
158	-3420	-3420	TRUE
159	6754	-3410	FALSE
160	358181	-3400	FALSE
161	25678	-3390	FALSE
162	44	-3380	FALSE
163	17865	-3370	FALSE
164	-3360	-3360	TRUE
165	-220898	-3350	FALSE
166	-3840.04	-3340	FALSE
167	0.000234613	-3330	FALSE
168	-3320	-3320	TRUE
169	-3310	-3310	TRUE
170	-3300	-3300	TRUE
171	-3290	-3290	TRUE
172	-112486	-3280	FALSE
173	126130	-3270	FALSE
174	-3260	-3260	TRUE
175	112798	-3250	FALSE
176	-0.000285399	-3240	FALSE
177	980	-3230	FALSE
178	-3720.01	-3220	FALSE
179	-3210	-3210	TRUE
180	-75514.3	-3200	FALSE
181	343762	-3190	FALSE
182	-3180	-3180	TRUE
183	-96815.5	-3170	FALSE
184	-433233	-3160	FALSE
185	-118366	-3150	FALSE
186	132145	-3140	FALSE
187	250123	-3130	FALSE
188	-3120	-3120	TRUE
189	-99286.2	-3110	FALSE
190	-59000	-3100	FALSE
191	-132578	-3090	FALSE
192	-231528	-3080	FALSE
193	237890	-3070	FALSE
194	-152905	-3060	FALSE
195	-147896	-3050	FALSE
196	-3040	-3040	TRUE
197	167859	-3030	FALSE
198	-3520.09	-3020	FALSE
199	-3010	-3010	TRUE
200	382663	-3000	FALSE
201	-157632	-2990	FALSE
202	34723	-2980	FALSE
203	205678	-2970	FALSE
204	147800	-2960	FALSE
205	-106522	-2950	FALSE
206	-2940	-2940	TRUE
207	-2930	-2930	TRUE
208	-2920	-2920	TRUE
209	-70809.5	-2910	FALSE
210	-2900	-2900	TRUE
211	-2890	-2890	TRUE
212	-3380.01	-2880	FALSE
213	88547.4	-2870	FALSE
214	-2860	-2860	TRUE
215	-2850	-2850	TRUE
216	268856	-2840	FALSE
217	-7845	-2830	FALSE
218	11098	-2820	FALSE
219	-2810	-2810	TRUE
220	416987	-2800	FALSE
221	22345	-2790	FALSE
222	-2700	-2780	FALSE
223	-2770	-2770	TRUE
224	78976	-2760	FALSE
225	-2750	-2750	TRUE
226	0.89	-2740	FALSE
227	273666	-2730	FALSE
228	-46930.4	-2720	FALSE
229	-9675	-2710	FALSE
230	-1.98	-2700	FALSE
231	-2690	-2690	TRUE
232	-2680	-2680	TRUE
233	-2670	-2670	TRUE
234	678	-2660	FALSE
235	8765	-2650	FALSE
236	-2640	-2640	TRUE
237	56121	-2630	FALSE
238	34215	-2620	FALSE
239	-2610	-2610	TRUE
240	121579	-2600	FALSE
241	-2590	-2590	TRUE
242	-17654	-2580	FALSE
243	0.000219237	-2570	FALSE
244	199990	-2560	FALSE
245	8989	-2550	FALSE
246	-3039.98	-2540	FALSE
247	-315469	-2530	FALSE
248	-2520	-2520	TRUE
249	-2510	-2510	TRUE
250	114987	-2500	FALSE
251	-2490	-2490	TRUE
252	-336826	-2480	FALSE
253	-200001	-2470	FALSE
254	259828	-2460	FALSE
255	-2450	-2450	TRUE
256	-107815	-2440	FALSE
257	-2430	-2430	TRUE
258	-397558	-2420	FALSE
259	-2410	-2410	TRUE
260	-2400	-2400	TRUE
261	-2390	-2390	TRUE
262	-2879.97	-2380	FALSE
263	127807	-2370	FALSE
264	182104	-2360	FALSE
265	-2350	-2350	TRUE
266	-2340	-2340	TRUE
267	-2330	-2330	TRUE
268	-2320	-2320	TRUE
269	-93228.6	-2310	FALSE
270	-2300	-2300	TRUE
271	-76896	-2290	FALSE
272	-2280	-2280	TRUE
273	110778	-2270	FALSE
274	-2200	-2260	FALSE
275	-2750.01	-2250	FALSE
276	-263954	-2240	FALSE
277	8888	-2230	FALSE
278	-2220	-2220	TRUE
279	13876	-2210	FALSE
280	-2200	-2200	TRUE
281	-2000	-2190	FALSE
282	296052	-2180	FALSE
283	-2170	-2170	TRUE
284	-5462.11	-2160	FALSE
285	-2150	-2150	TRUE
286	-159335	-2140	FALSE
287	250160	-2130	FALSE
288	-348769	-2120	FALSE
289	-2110	-2110	TRUE
290	-108764	-2100	FALSE
291	58448.9	-2090	FALSE
292	-32132.5	-2080	FALSE
293	-70414.3	-2070	FALSE
294	-207368	-2060	FALSE
295	0.9	-2050	FALSE
296	31528.5	-2040	FALSE
297	-2030	-2030	TRUE
298	-2020	-2020	TRUE
299	-2010	-2010	TRUE
400	207286	-1000	FALSE
401	-346673	-990	FALSE
402	44598	-980	FALSE
403	-69868	-970	FALSE
404	-268788	-960	FALSE
405	22445	-950	FALSE
406	-99400	-940	FALSE
407	-930	-930	TRUE
408	66244.6	-920	FALSE
409	-910	-910	TRUE
410	-900	-900	TRUE
411	97787.5	-890	FALSE
412	-880	-880	TRUE
413	-870	-870	TRUE
414	-860	-860	TRUE
415	-850	-850	TRUE
416	222000	-840	FALSE
417	-830	-830	TRUE
418	-600	-820	FALSE
419	262599	-810	FALSE
420	-80	-800	FALSE
421	-790	-790	TRUE
422	-780	-780	TRUE
423	67876	-770	FALSE
424	-760	-760	TRUE
425	-32464	-750	FALSE
426	-740	-740	TRUE
427	-730	-730	TRUE
428	-720	-720	TRUE
429	-21001.3	-710	FALSE
430	276864	-700	FALSE
431	-690	-690	TRUE
432	-680	-680	TRUE
433	63	-670	FALSE
434	-660	-660	TRUE
435	435379	-650	FALSE
436	409956	-640	FALSE
437	-630	-630	TRUE
438	-620	-620	TRUE
439	-610	-610	TRUE
440	-192913	-600	FALSE
441	-590	-590	TRUE
442	-580	-580	TRUE
443	-570	-570	TRUE
444	-560	-560	TRUE
445	-550	-550	TRUE
446	33253.2	-540	FALSE
447	-67845	-530	FALSE
448	-520	-520	TRUE
449	47181	-510	FALSE
450	-999	-500	FALSE
451	-0.0603	-490	FALSE
452	-480	-480	TRUE
453	-470	-470	TRUE
454	-460	-460	TRUE
455	409324	-450	FALSE
456	-0.255809	-440	FALSE
457	211432	-430	FALSE
458	98089	-420	FALSE
459	-410	-410	TRUE
460	-400	-400	TRUE
461	234167	-390	FALSE
462	166933	-380	FALSE
463	87899	-370	FALSE
464	-41797.1	-360	FALSE
465	-93452	-350	FALSE
466	-340	-340	TRUE
467	-330	-330	TRUE
468	-96666	-320	FALSE
469	58976	-310	FALSE
470	-94802.6	-300	FALSE
471	-290	-290	TRUE
472	-280	-280	TRUE
473	-270	-270	TRUE
474	91231	-260	FALSE
475	421908	-250	FALSE
476	-240	-240	TRUE
477	-230	-230	TRUE
478	-42411.6	-220	FALSE
479	-68291.9	-210	FALSE
480	-199.01	-200	FALSE
481	-190	-190	TRUE
482	-180	-180	TRUE
483	0.0877	-170	FALSE
484	-160	-160	TRUE
485	-150	-150	TRUE
486	-140	-140	TRUE
487	-130	-130	TRUE
488	-120	-120	TRUE
489	-110	-110	TRUE
490	-242372	-100	FALSE
491	-90	-90	TRUE
492	78965	-80	FALSE
493	-77	-70	FALSE
494	-900	-60	FALSE
495	-50	-50	TRUE
496	-40	-40	TRUE
497	5800.5	-30	FALSE
498	-10	-20	FALSE
499	-10	-10	TRUE
500	0	0	TRUE
501	-265479	10	FALSE
502	22.03	20	FALSE
503	4314.21	30	FALSE
504	39.99	40	FALSE
505	50	50	TRUE
506	-302569	60	FALSE
507	-89888	70	FALSE
508	80	80	TRUE
509	90	90	TRUE
510	-209867	100	FALSE
511	110	110	TRUE
512	120	120	TRUE
513	130	130	TRUE
514	140.05	140	FALSE
515	-60987	150	FALSE
516	-374400	160	FALSE
517	89789	170	FALSE
518	7865	180	FALSE
519	-328034	190	FALSE
520	45200	200	FALSE
521	209.9	210	FALSE
522	56785	220	FALSE
523	230	230	TRUE
524	240	240	TRUE
525	-9890	250	FALSE
526	-25363.2	260	FALSE
527	270	270	TRUE
528	167578	280	FALSE
529	59505.4	290	FALSE
530	-83787.2	300	FALSE
531	310	310	TRUE
532	-6743	320	FALSE
533	125417	330	FALSE
534	340	340	TRUE
535	-329065	350	FALSE
536	360	360	TRUE
537	370.13	370	FALSE
538	379.9	380	FALSE
539	-104567	390	FALSE
540	400	400	TRUE
541	410	410	TRUE
542	420	420	TRUE
543	33425	430	FALSE
544	-339749	440	FALSE
545	-1000	450	FALSE
546	460	460	TRUE
547	470	470	TRUE
548	-234498	480	FALSE
549	490	490	TRUE
550	500	500	TRUE
551	510	510	TRUE
552	520	520	TRUE
553	-97898	530	FALSE
554	540.337	540	FALSE
555	550	550	TRUE
556	560	560	TRUE
557	570	570	TRUE
558	580	580	TRUE
559	-69574.1	590	FALSE
560	0.8166	600	FALSE
561	610	610	TRUE
562	306987	620	FALSE
563	278678	630	FALSE
564	437568	640	FALSE
565	76897	650	FALSE
566	660	660	TRUE
567	-233966	670	FALSE
568	680	680	TRUE
569	-259122	690	FALSE
570	700	700	TRUE
571	276325	710	FALSE
572	720	720	TRUE
573	730	730	TRUE
574	11234	740	FALSE
575	77611	750	FALSE
576	760	760	TRUE
577	-282250	770	FALSE
578	780	780	TRUE
579	790	790	TRUE
580	800	800	TRUE
581	810	810	TRUE
582	-23456	820	FALSE
583	-78343	830	FALSE
584	840	840	TRUE
585	850	850	TRUE
586	860	860	TRUE
587	870	870	TRUE
588	-0.89	880	FALSE
589	890	890	TRUE
590	-80888	900	FALSE
591	910	910	TRUE
592	-96359.4	920	FALSE
593	930	930	TRUE
594	-2.45	940	FALSE
595	950	950	TRUE
596	960	960	TRUE
597	970	970	TRUE
598	77319.7	980	FALSE
599	225623	990	FALSE
700	-4321	2000	FALSE
701	2010	2010	TRUE
702	2020	2020	TRUE
703	5467	2030	FALSE
704	2040	2040	TRUE
705	1.12	2050	FALSE
706	-6543	2060	FALSE
707	2070	2070	TRUE
708	2080	2080	TRUE
709	2090	2090	TRUE
710	2100	2100	TRUE
711	2110	2110	TRUE
712	4.3	2120	FALSE
713	-6754	2130	FALSE
714	-16543	2140	FALSE
715	2150	2150	TRUE
716	98317.5	2160	FALSE
717	-200822	2170	FALSE
718	-11567	2180	FALSE
719	2190.01	2190	FALSE
720	2200	2200	TRUE
721	4545	2210	FALSE
722	2220	2220	TRUE
723	34	2230	FALSE
724	2240.06	2240	FALSE
725	2250	2250	TRUE
726	2260	2260	TRUE
727	-34	2270	FALSE
728	-237209	2280	FALSE
729	2290	2290	TRUE
730	2300	2300	TRUE
731	2310	2310	TRUE
732	171427	2320	FALSE
733	2330	2330	TRUE
734	-86789	2340	FALSE
735	2350	2350	TRUE
736	2360	2360	TRUE
737	-61662.4	2370	FALSE
738	2380	2380	TRUE
739	2390	2390	TRUE
740	2400	2400	TRUE
741	2410.01	2410	FALSE
742	56.7	2420	FALSE
743	257880	2430	FALSE
744	66	2440	FALSE
745	2450	2450	TRUE
746	31863.9	2460	FALSE
747	2470	2470	TRUE
748	2480	2480	TRUE
749	234512	2490	FALSE
750	2500	2500	TRUE
751	2510	2510	TRUE
752	2520	2520	TRUE
753	99479	2530	FALSE
754	2540	2540	TRUE
755	-345232	2550	FALSE
756	63237	2560	FALSE
757	2570	2570	TRUE
758	2580	2580	TRUE
759	2590	2590	TRUE
760	2600	2600	TRUE
761	2610	2610	TRUE
762	426961	2620	FALSE
763	2630	2630	TRUE
764	-381021	2640	FALSE
765	-20402.4	2650	FALSE
766	274873	2660	FALSE
767	2670	2670	TRUE
768	45322	2680	FALSE
769	9090	2690	FALSE
770	2700.1	2700	FALSE
771	2710	2710	TRUE
772	2720	2720	TRUE
773	2730	2730	TRUE
774	2740	2740	TRUE
775	2750	2750	TRUE
776	-112540	2760	FALSE
777	320457	2770	FALSE
778	2780	2780	TRUE
779	34234	2790	FALSE
780	2800	2800	TRUE
781	2810	2810	TRUE
782	2820	2820	TRUE
783	2830	2830	TRUE
784	-417544	2840	FALSE
785	2850.05	2850	FALSE
786	2860	2860	TRUE
787	-310981	2870	FALSE
788	98653	2880	FALSE
789	-28922.9	2890	FALSE
790	141898	2900	FALSE
791	45324	2910	FALSE
792	-59297.9	2920	FALSE
793	-145323	2930	FALSE
794	2940	2940	TRUE
795	85648.7	2950	FALSE
796	-127809	2960	FALSE
797	2968.9	2970	FALSE
798	3423	2980	FALSE
799	-4543	2990	FALSE
800	324	3000	FALSE
801	-402999	3010	FALSE
802	309783	3020	FALSE
803	3030	3030	TRUE
804	3040	3040	TRUE
805	3050	3050	TRUE
806	-5678	3060	FALSE
807	-233266	3070	FALSE
808	234123	3080	FALSE
809	-387931	3090	FALSE
810	123.3	3100	FALSE
811	3110	3110	TRUE
812	3120	3120	TRUE
813	45674	3130	FALSE
814	3140	3140	TRUE
815	290345	3150	FALSE
816	3160	3160	TRUE
817	3170	3170	TRUE
818	300034	3180	FALSE
819	76586	3190	FALSE
820	3200	3200	TRUE
821	-99052.2	3210	FALSE
822	-181025	3220	FALSE
823	197309	3230	FALSE
824	62463.2	3240	FALSE
875	-7654	3750	FALSE
876	206294	3760	FALSE
877	3770	3770	TRUE
878	-185367	3780	FALSE
879	-41667.9	3790	FALSE
880	371321	3800	FALSE
881	-440416	3810	FALSE
882	3820	3820	TRUE
883	3830	3830	TRUE
884	3840	3840	TRUE
885	-9870	3850	FALSE
886	87697	3860	FALSE
887	3870	3870	TRUE
888	23.1	3880	FALSE
889	3890	3890	TRUE
890	6758	3900	FALSE
891	3910	3910	TRUE
892	313032	3920	FALSE
893	3930	3930	TRUE
894	3940	3940	TRUE
895	3950	3950	TRUE
896	3960	3960	TRUE
897	65513	3970	FALSE
898	-900	3980	FALSE
899	-96440.3	3990	FALSE
900	4000	4000	TRUE
901	4010	4010	TRUE
902	4020	4020	TRUE
903	3529.99	4030	FALSE
904	4040	4040	TRUE
905	-395296	4050	FALSE
906	10	4060	FALSE
907	10231.1	4070	FALSE
908	4000	4080	FALSE
909	12121	4090	FALSE
910	-6078	4100	FALSE
911	-160280	4110	FALSE
912	4120	4120	TRUE
913	-147951	4130	FALSE
914	4140	4140	TRUE
915	-81033.8	4150	FALSE
916	-76276.9	4160	FALSE
917	136774	4170	FALSE
918	0.45	4180	FALSE
919	4190	4190	TRUE
920	-5463	4200	FALSE
921	-262244	4210	FALSE
922	0.23	4220	FALSE
923	4230	4230	TRUE
924	3740.7	4240	FALSE
925	216910	4250	FALSE
926	-342.33	4260	FALSE
927	127684	4270	FALSE
928	388154	4280	FALSE
929	4290	4290	TRUE
930	4300	4300	TRUE
931	4310	4310	TRUE
932	-6666	4320	FALSE
933	4534	4330	FALSE
934	-372523	4340	FALSE
935	-333370	4350	FALSE
936	162648	4360	FALSE
937	-123027	4370	FALSE
938	4380	4380	TRUE
939	-125130	4390	FALSE
940	4400	4400	TRUE
941	18019	4410	FALSE
942	4420	4420	TRUE
943	-27543	4430	FALSE
944	14828.5	4440	FALSE
945	4450	4450	TRUE
946	4460	4460	TRUE
947	4470	4470	TRUE
948	-325448	4480	FALSE
949	77052.1	4490	FALSE
950	-120560	4500	FALSE
951	4510	4510	TRUE
952	4520	4520	TRUE
953	4530	4530	TRUE
954	4540	4540	TRUE
955	4550	4550	TRUE
956	0.34	4560	FALSE
957	92839.7	4570	FALSE
958	4580	4580	TRUE
959	-25289	4590	FALSE
960	4600	4600	TRUE
961	250696	4610	FALSE
962	4620	4620	TRUE
963	300232	4630	FALSE
964	99909	4640	FALSE
965	4650	4650	TRUE
966	4660	4660	TRUE
967	4670	4670	TRUE
968	84200	4680	FALSE
969	4690	4690	TRUE
970	-100009	4700	FALSE
971	4710	4710	TRUE
972	4720	4720	TRUE
973	-185552	4730	FALSE
974	4740	4740	TRUE
975	-228615	4750	FALSE
976	4760	4760	TRUE
977	4770	4770	TRUE
978	4780	4780	TRUE
979	4790	4790	TRUE
980	4800	4800	TRUE
981	234312	4810	FALSE
982	4820	4820	TRUE
983	128076	4830	FALSE
984	-285914	4840	FALSE
985	4850	4850	TRUE
986	23.2	4860	FALSE
987	-194280	4870	FALSE
988	4880	4880	TRUE
989	50504	4890	FALSE
990	-127866	4900	FALSE
991	6565	4910	FALSE
992	4920	4920	TRUE
993	21789	4930	FALSE
994	4940	4940	TRUE
995	4950	4950	TRUE
996	293943	4960	FALSE
997	-198454	4970	FALSE
998	89485	4980	FALSE
999	4990	4990	TRUE

## Sheet: Clean data (287) of (a)
20	-4800
25	-4750
26	-4740
27	-4730
34	-4660
35	-4650
36	-4640
37	-4630
38	-4620
40	-4600
41	-4590
46	-4540
51	-4490
53	-4470
54	-4460
55	-4450
66	-4340
67	-4330
69	-4310
72	-4280
80	-4200
84	-4160
86	-4140
87	-4130
91	-4090
96	-4040
97	-4030
156	-3440
158	-3420
164	-3360
168	-3320
169	-3310
170	-3300
171	-3290
174	-3260
179	-3210
182	-3180
188	-3120
196	-3040
199	-3010
206	-2940
207	-2930
208	-2920
210	-2900
211	-2890
214	-2860
215	-2850
219	-2810
223	-2770
225	-2750
231	-2690
232	-2680
233	-2670
236	-2640
239	-2610
241	-2590
248	-2520
249	-2510
251	-2490
255	-2450
257	-2430
259	-2410
260	-2400
261	-2390
265	-2350
266	-2340
267	-2330
268	-2320
270	-2300
272	-2280
278	-2220
280	-2200
283	-2170
285	-2150
289	-2110
297	-2030
298	-2020
299	-2010
407	-930
409	-910
410	-900
412	-880
413	-870
414	-860
415	-850
417	-830
421	-790
422	-780
424	-760
426	-740
427	-730
428	-720
431	-690
432	-680
434	-660
437	-630
438	-620
439	-610
441	-590
442	-580
443	-570
444	-560
445	-550
448	-520
452	-480
453	-470
454	-460
459	-410
460	-400
466	-340
467	-330
471	-290
472	-280
473	-270
476	-240
477	-230
481	-190
482	-180
484	-160
485	-150
486	-140
487	-130
488	-120
489	-110
491	-90
495	-50
496	-40
499	-10
500	0
505	50
508	80
509	90
511	110
512	120
513	130
523	230
524	240
527	270
531	310
534	340
536	360
540	400
541	410
542	420
546	460
547	470
549	490
550	500
551	510
552	520
555	550
556	560
557	570
558	580
561	610
566	660
568	680
570	700
572	720
573	730
576	760
578	780
579	790
580	800
581	810
584	840
585	850
586	860
587	870
589	890
591	910
593	930
595	950
596	960
597	970
701	2010
702	2020
704	2040
707	2070
708	2080
709	2090
710	2100
711	2110
715	2150
720	2200
722	2220
725	2250
726	2260
729	2290
730	2300
731	2310
733	2330
735	2350
736	2360
738	2380
739	2390
740	2400
745	2450
747	2470
748	2480
750	2500
751	2510
752	2520
754	2540
757	2570
758	2580
759	2590
760	2600
761	2610
763	2630
767	2670
771	2710
772	2720
773	2730
774	2740
775	2750
778	2780
780	2800
781	2810
782	2820
783	2830
786	2860
794	2940
803	3030
804	3040
805	3050
811	3110
812	3120
814	3140
816	3160
817	3170
820	3200
877	3770
882	3820
883	3830
884	3840
887	3870
889	3890
891	3910
893	3930
894	3940
895	3950
896	3960
900	4000
901	4010
902	4020
904	4040
912	4120
914	4140
919	4190
923	4230
929	4290
930	4300
931	4310
938	4380
940	4400
942	4420
945	4450
946	4460
947	4470
951	4510
952	4520
953	4530
954	4540
955	4550
958	4580
960	4600
962	4620
965	4650
966	4660
967	4670
969	4690
971	4710
972	4720
974	4740
976	4760
977	4770
978	4780
979	4790
980	4800
982	4820
985	4850
988	4880
992	4920
994	4940
995	4950
999	4990

## Sheet: k=0.01 of (a)
2	-365800
5	325000
9	311789
17	333830
21	-322456
28	437769
30	-335579
48	447865
50	-319752
61	-345129
76	319045
77	385739
81	432156
152	-350413
160	358181
181	343762
184	-433233
200	382663
220	416987
247	-315469
252	-336826
258	-397558
288	-348769
401	-346673
435	435379
436	409956
455	409324
475	421908
516	-374400
519	-328034
535	-329065
544	-339749
564	437568
755	-345232
762	426961
764	-381021
784	-417544
787	-310981
801	-402999
809	-387931
880	371321
881	-440416
905	-395296
928	388154
934	-372523
935	-333370
948	-325448

## Sheet: k=0 of (a)
0	51000
1	-200211
3	-232444
4	-4960.02
6	-236897
7	244930
8	-920
10	-4920
11	115555
12	-5000
13	-217371
14	254860
15	198909
16	-95840
18	-224480
19	-154839
22	-4800
23	35231
24	-280257
29	-4000
31	-201340
32	-280998
33	97348
39	-254246
42	102407
43	-65777.7
44	-118989
45	-121345
47	232323
49	-211789
52	227345
56	18976
57	124400
58	-29845
59	31498
60	55
62	-178686
63	226745
64	-61895
65	-83423
68	-8765
70	-193533
71	-4322
73	-162692
74	-4260.7
75	-4250.05
78	-275345
79	286410
82	122325
83	-92853.6
85	40231
88	70978.3
89	126754
90	242717
92	243456
93	7490
94	175452
95	116754
98	-38967
99	223793
100	296085
151	-3490.5
153	206744
154	-37847.6
155	0.000151296
157	-103456
159	6754
161	25678
162	44
163	17865
165	-220898
166	-3840.04
167	0.000234613
172	-112486
173	126130
175	112798
176	-0.000285399
177	980
178	-3720.01
180	-75514.3
183	-96815.5
185	-118366
186	132145
187	250123
189	-99286.2
190	-59000
191	-132578
192	-231528
193	237890
194	-152905
195	-147896
197	167859
198	-3520.09
201	-157632
202	34723
203	205678
204	147800
205	-106522
209	-70809.5
212	-3380.01
213	88547.4
216	268856
217	-7845
218	11098
221	22345
222	-2700
224	78976
226	0.89
227	273666
228	-46930.4
229	-9675
230	-1.98
234	678
235	8765
237	56121
238	34215
240	121579
242	-17654
243	0.000219237
244	199990
245	8989
246	-3039.98
250	114987
253	-200001
254	259828
256	-107815
262	-2879.97
263	127807
264	182104
269	-93228.6
271	-76896
273	110778
274	-2200
275	-2750.01
276	-263954
277	8888
279	13876
281	-2000
282	296052
284	-5462.11
286	-159335
287	250160
290	-108764
291	58448.9
292	-32132.5
293	-70414.3
294	-207368
295	0.9
296	31528.5
400	207286
402	44598
403	-69868
404	-268788
405	22445
406	-99400
408	66244.6
411	97787.5
416	222000
418	-600
419	262599
420	-80
423	67876
425	-32464
429	-21001.3
430	276864
433	63
440	-192913
446	33253.2
447	-67845
449	47181
450	-999
451	-0.0603
456	-0.255809
457	211432
458	98089
461	234167
462	166933
463	87899
464	-41797.1
465	-93452
468	-96666
469	58976
470	-94802.6
474	91231
478	-42411.6
479	-68291.9
480	-199.01
483	0.0877
490	-242372
492	78965
493	-77
494	-900
497	5800.5
498	-10
501	-265479
502	22.03
503	4314.21
504	39.99
506	-302569
507	-89888
510	-209867
514	140.05
515	-60987
517	89789
518	7865
520	45200
521	209.9
522	56785
525	-9890
526	-25363.2
528	167578
529	59505.4
530	-83787.2
532	-6743
533	125417
537	370.13
538	379.9
539	-104567
543	33425
545	-1000
548	-234498
553	-97898
554	540.337
559	-69574.1
560	0.8166
562	306987
563	278678
565	76897
567	-233966
569	-259122
571	276325
574	11234
575	77611
577	-282250
582	-23456
583	-78343
588	-0.89
590	-80888
592	-96359.4
594	-2.45
598	77319.7
599	225623
700	-4321
703	5467
705	1.12
706	-6543
712	4.3
713	-6754
714	-16543
716	98317.5
717	-200822
718	-11567
719	2190.01
721	4545
723	34
724	2240.06
727	-34
728	-237209
732	171427
734	-86789
737	-61662.4
741	2410.01
742	56.7
743	257880
744	66
746	31863.9
749	234512
753	99479
756	63237
765	-20402.4
766	274873
768	45322
769	9090
770	2700.1
776	-112540
777	320457
779	34234
785	2850.05
788	98653
789	-28922.9
790	141898
791	45324
792	-59297.9
793	-145323
795	85648.7
796	-127809
797	2968.9
798	3423
799	-4543
800	324
802	309783
806	-5678
807	-233266
808	234123
810	123.3
813	45674
815	290345
818	300034
819	76586
821	-99052.2
822	-181025
823	197309
824	62463.2
875	-7654
876	206294
878	-185367
879	-41667.9
885	-9870
886	87697
888	23.1
890	6758
892	313032
897	65513
898	-900
899	-96440.3
903	3529.99
906	10
907	10231.1
908	4000
909	12121
910	-6078
911	-160280
913	-147951
915	-81033.8
916	-76276.9
917	136774
918	0.45
920	-5463
921	-262244
922	0.23
924	3740.7
925	216910
926	-342.33
927	127684
932	-6666
933	4534
936	162648
937	-123027
939	-125130
941	18019
943	-27543
944	14828.5
949	77052.1
950	-120560
956	0.34
957	92839.7
959	-25289
961	250696
963	300232
964	99909
968	84200
970	-100009
973	-185552
975	-228615
981	234312
983	128076
984	-285914
986	23.2
987	-194280
989	50504
990	-127866
991	6565
993	21789
996	293943
997	-198454
998	89485

## Sheet: Data set of (b)
Index	Value	Correct value	Value=Correct value ?
0	1009000	966500	FALSE
1	992000	981490	FALSE
2	1181490	980980	FALSE
3	1.28723e+06	980470	FALSE
4	992040	979960	FALSE
5	1292050	979450	FALSE
6	992060	978940	FALSE
7	1002070	978430	FALSE
8	1.00736e+06	977920	FALSE
9	977555	977410	FALSE
10	1.01283e+06	976900	FALSE
11	995900	976390	FALSE
12	1.1158e+06	975880	FALSE
13	975700	975370	FALSE
14	975599	974860	FALSE
15	974650	974350	FALSE
16	973940	973840	FALSE
17	975300	973330	FALSE
18	972920	972820	FALSE
19	1.15858e+06	972310	FALSE
20	974133	971800	FALSE
21	972820	971290	FALSE
22	972820	970780	FALSE
23	998548	970270	FALSE
24	969860	969760	FALSE
25	972820	969250	FALSE
26	968740	968740	TRUE
27	972820	968230	FALSE
28	987720	967720	FALSE
29	974204	967210	FALSE
30	1066700	966700	FALSE
31	966190	966190	TRUE
32	1165680	965680	FALSE
33	973700	965170	FALSE
34	974660	964660	FALSE
35	964150	964150	TRUE
36	969640	963640	FALSE
37	973300	963130	FALSE
38	1.0062e+06	962620	FALSE
39	973100	962110	FALSE
40	973001	961600	FALSE
41	1169090	961090	FALSE
42	960580	960580	TRUE
43	1060070	960070	FALSE
44	1.0726e+06	959560	FALSE
45	1199050	959050	FALSE
46	1058540	958540	FALSE
47	958030	958030	TRUE
48	1.2722e+06	957520	FALSE
49	957010	957010	TRUE
150	908999	905500	FALSE
151	904990	904990	TRUE
152	904480	904480	TRUE
153	904070	903970	FALSE
154	903460	903460	TRUE
155	902950	902950	TRUE
156	902440	902440	TRUE
157	1.2613e+06	901930	FALSE
158	908338	901420	FALSE
159	961099	900910	FALSE
160	900400	900400	TRUE
161	947313	899890	FALSE
162	996532	899380	FALSE
163	898870	898870	TRUE
164	898360	898360	TRUE
165	992193	897850	FALSE
166	897340	897340	TRUE
167	896830	896830	TRUE
168	897320	896320	FALSE
169	895810	895810	TRUE
170	902189	895300	FALSE
171	959900	894790	FALSE
172	1.0036e+06	894280	FALSE
173	893770	893770	TRUE
174	896929	893260	FALSE
175	1.2595e+06	892750	FALSE
176	1.1594e+06	892240	FALSE
177	899300	891730	FALSE
178	959200	891220	FALSE
179	890710	890710	TRUE
180	890200	890200	TRUE
181	958901	889690	FALSE
182	889180	889180	TRUE
183	888670	888670	TRUE
184	888160	888160	TRUE
185	937393	887650	FALSE
186	1.19681e+06	887140	FALSE
187	886630	886630	TRUE
188	1.0282e+06	886120	FALSE
189	958099	885610	FALSE
190	885100	885100	TRUE
191	884590	884590	TRUE
192	957800	884080	FALSE
193	883570	883570	TRUE
194	884826	883060	FALSE
195	882550	882550	TRUE
196	882040	882040	TRUE
197	881530	881530	TRUE
198	981020	881020	FALSE
199	880510	880510	TRUE
200	962783	880000	FALSE
201	879490	879490	TRUE
202	878980	878980	TRUE
203	910776	878470	FALSE
204	956600	877960	FALSE
205	877450	877450	TRUE
206	956399	876940	FALSE
207	956300	876430	FALSE
208	875920	875920	TRUE
209	914129	875410	FALSE
210	959159	874900	FALSE
211	1.1559e+06	874390	FALSE
212	873880	873880	TRUE
213	873370	873370	TRUE
214	875600	872860	FALSE
215	874458	872350	FALSE
216	871840	871840	TRUE
217	955301	871330	FALSE
218	870820	870820	TRUE
219	870310	870310	TRUE
220	869800	869800	TRUE
221	869290	869290	TRUE
222	868780	868780	TRUE
223	979431	868270	FALSE
224	867760	867760	TRUE
225	962583	867250	FALSE
226	866740	866740	TRUE
227	954301	866230	FALSE
228	865720	865720	TRUE
229	865210	865210	TRUE
230	954048	864700	FALSE
231	953900	864190	FALSE
232	863680	863680	TRUE
233	863170	863170	TRUE
234	862660	862660	TRUE
235	869150	862150	FALSE
236	861640	861640	TRUE
237	861130	861130	TRUE
238	912763	860620	FALSE
239	953101	860110	FALSE
240	1.113e+06	859600	FALSE
241	1.2529e+06	859090	FALSE
242	858580	858580	TRUE
243	902459	858070	FALSE
244	952599	857560	FALSE
245	857050	857050	TRUE
246	856540	856540	TRUE
247	952300	856030	FALSE
248	855520	855520	TRUE
249	855010	855010	TRUE
250	869712	854500	FALSE
251	951900	853990	FALSE
252	918865	853480	FALSE
253	852970	852970	TRUE
254	852460	852460	TRUE
255	851950	851950	TRUE
256	851440	851440	TRUE
257	951300	850930	FALSE
258	850420	850420	TRUE
259	941155	849910	FALSE
260	858228	849400	FALSE
261	849899	848890	FALSE
262	848380	848380	TRUE
263	847870	847870	TRUE
264	847360	847360	TRUE
265	969804	846850	FALSE
266	846340	846340	TRUE
267	950299	845830	FALSE
268	845320	845320	TRUE
269	950099	844810	FALSE
270	1.25e+06	844300	FALSE
271	977589	843790	FALSE
272	843280	843280	TRUE
273	842770	842770	TRUE
274	842260	842260	TRUE
275	841750	841750	TRUE
276	949400	841240	FALSE
277	840730	840730	TRUE
278	840220	840220	TRUE
279	949100	839710	FALSE
280	942913	839200	FALSE
281	948900	838690	FALSE
282	948799	838180	FALSE
283	837670	837670	TRUE
284	837160	837160	TRUE
285	1.01551e+06	836650	FALSE
286	948399	836140	FALSE
287	835630	835630	TRUE
288	835120	835120	TRUE
289	948100	834610	FALSE
290	891154	834100	FALSE
291	833590	833590	TRUE
292	956506	833080	FALSE
293	833590	832570	FALSE
294	832060	832060	TRUE
295	831550	831550	TRUE
296	831040	831040	TRUE
297	848504	830530	FALSE
298	947200	830020	FALSE
299	1.2671e+06	829510	FALSE
300	1.147e+06	829000	FALSE
301	963243	828490	FALSE
302	827980	827980	TRUE
303	827470	827470	TRUE
304	826960	826960	TRUE
305	826450	826450	TRUE
306	1.0464e+06	825940	FALSE
307	825430	825430	TRUE
308	946199	824920	FALSE
309	1.14638e+06	824410	FALSE
310	823900	823900	TRUE
311	823390	823390	TRUE
312	822880	822880	TRUE
313	945701	822370	FALSE
314	1.0456e+06	821860	FALSE
315	824636	821350	FALSE
316	1.1454e+06	820840	FALSE
317	997991	820330	FALSE
318	945199	819820	FALSE
319	819310	819310	TRUE
320	945000	818800	FALSE
321	961866	818290	FALSE
322	817780	817780	TRUE
323	966057	817270	FALSE
324	816760	816760	TRUE
325	816250	816250	TRUE
326	816760	815740	FALSE
327	815230	815230	TRUE
328	814720	814720	TRUE
329	944101	814210	FALSE
330	994001	813700	FALSE
331	813190	813190	TRUE
332	972520	812680	FALSE
333	888051	812170	FALSE
334	943601	811660	FALSE
335	972564	811150	FALSE
336	1.00419e+06	810640	FALSE
337	817839	810130	FALSE
338	809620	809620	TRUE
339	891354	809110	FALSE
340	808600	808600	TRUE
341	930160	808090	FALSE
342	1.03016e+06	807580	FALSE
343	807701	807070	FALSE
344	987926	806560	FALSE
345	806050	806050	TRUE
346	805540	805540	TRUE
347	942299	805030	FALSE
348	942199	804520	FALSE
349	804010	804010	TRUE
350	803500	803500	TRUE
351	802990	802990	TRUE
352	802480	802480	TRUE
353	1001970	801970	FALSE
354	801460	801460	TRUE
355	800950	800950	TRUE
356	800440	800440	TRUE
357	941300	799930	FALSE
358	799420	799420	TRUE
359	798910	798910	TRUE
360	991001	798400	FALSE
361	797890	797890	TRUE
362	797380	797380	TRUE
363	940701	796870	FALSE
364	796360	796360	TRUE
365	940500	795850	FALSE
366	940399	795340	FALSE
367	794830	794830	TRUE
368	797890	794320	FALSE
369	797890	793810	FALSE
370	800001	793300	FALSE
371	792790	792790	TRUE
372	792280	792280	TRUE
373	791770	791770	TRUE
374	1.13143e+06	791260	FALSE
375	920607	790750	FALSE
376	939399	790240	FALSE
377	999300	789730	FALSE
378	931427	789220	FALSE
379	906838	788710	FALSE
380	788200	788200	TRUE
381	931427	787690	FALSE
382	787180	787180	TRUE
383	797890	786670	FALSE
384	786160	786160	TRUE
385	785650	785650	TRUE
386	959109	785140	FALSE
387	784630	784630	TRUE
388	784120	784120	TRUE
389	783610	783610	TRUE
390	937999	783100	FALSE
391	782590	782590	TRUE
392	782080	782080	TRUE
393	781570	781570	TRUE
394	783610	781060	FALSE
395	780550	780550	TRUE
396	780040	780040	TRUE
397	783610	779530	FALSE
398	779020	779020	TRUE
399	783610	778510	FALSE
400	937000	778000	FALSE
401	1.0369e+06	777490	FALSE
402	776980	776980	TRUE
403	776470	776470	TRUE
404	936599	775960	FALSE
405	870753	775450	FALSE
406	774940	774940	TRUE
407	899290	774430	FALSE
408	773920	773920	TRUE
409	773410	773410	TRUE
410	936000	772900	FALSE
411	975630	772390	FALSE
412	771880	771880	TRUE
413	935699	771370	FALSE
414	1.05467e+06	770860	FALSE
415	770350	770350	TRUE
416	935399	769840	FALSE
417	976452	769330	FALSE
418	768820	768820	TRUE
419	771370	768310	FALSE
420	767800	767800	TRUE
421	767290	767290	TRUE
422	766780	766780	TRUE
423	807314	766270	FALSE
424	765760	765760	TRUE
425	1.077e+06	765250	FALSE
426	764740	764740	TRUE
427	764230	764230	TRUE
428	763720	763720	TRUE
429	1.0341e+06	763210	FALSE
430	762700	762700	TRUE
431	1063210	762190	FALSE
432	761680	761680	TRUE
433	763510	761170	FALSE
434	763210	760660	FALSE
435	990850	760150	FALSE
436	759640	759640	TRUE
437	759130	759130	TRUE
438	1058620	758620	FALSE
439	758110	758110	TRUE
440	933000	757600	FALSE
441	757090	757090	TRUE
442	932801	756580	FALSE
443	756070	756070	TRUE
444	756601	755560	FALSE
445	755050	755050	TRUE
446	932399	754540	FALSE
447	1.0323e+06	754030	FALSE
448	754030	753520	FALSE
449	753010	753010	TRUE
450	754030	752500	FALSE
451	991901	751990	FALSE
452	751480	751480	TRUE
453	772672	750970	FALSE
454	931599	750460	FALSE
455	931500	749950	FALSE
456	761147	749440	FALSE
457	748930	748930	TRUE
458	754030	748420	FALSE
459	754030	747910	FALSE
460	747400	747400	TRUE
461	746890	746890	TRUE
462	958842	746380	FALSE
463	745870	745870	TRUE
464	745360	745360	TRUE
465	930500	744850	FALSE
466	744340	744340	TRUE
467	930299	743830	FALSE
468	743320	743320	TRUE
469	877381	742810	FALSE
470	930000	742300	FALSE
471	929900	741790	FALSE
472	987006	741280	FALSE
473	1.13041e+06	740770	FALSE
474	740897	740260	FALSE
475	883157	739750	FALSE
476	1.2694e+06	739240	FALSE
477	929300	738730	FALSE
478	929200	738220	FALSE
479	799844	737710	FALSE
480	1.229e+06	737200	FALSE
481	928899	736690	FALSE
482	736180	736180	TRUE
483	735670	735670	TRUE
484	735160	735160	TRUE
485	734650	734650	TRUE
486	734140	734140	TRUE
487	953225	733630	FALSE
488	928199	733120	FALSE
489	887006	732610	FALSE
490	839211	732100	FALSE
491	927900	731590	FALSE
492	997799	731080	FALSE
493	1.1977e+06	730570	FALSE
494	887006	730060	FALSE
495	729550	729550	TRUE
496	927401	729040	FALSE
497	958692	728530	FALSE
498	728020	728020	TRUE
499	727510	727510	TRUE
500	729006	727000	FALSE
501	911753	726490	FALSE
502	725980	725980	TRUE
503	725470	725470	TRUE
504	926601	724960	FALSE
505	724450	724450	TRUE
506	926400	723940	FALSE
507	723430	723430	TRUE
508	951342	722920	FALSE
509	726100	722410	FALSE
510	828112	721900	FALSE
511	925899	721390	FALSE
512	1.0958e+06	720880	FALSE
513	925700	720370	FALSE
514	925599	719860	FALSE
515	1.23732e+06	719350	FALSE
516	719400	718840	FALSE
517	925300	718330	FALSE
518	717820	717820	TRUE
519	969539	717310	FALSE
520	924999	716800	FALSE
521	1219860	716290	FALSE
522	715780	715780	TRUE
523	924700	715270	FALSE
524	714760	714760	TRUE
525	924500	714250	FALSE
526	713740	713740	TRUE
527	719860	713230	FALSE
528	719860	712720	FALSE
529	1.11646e+06	712210	FALSE
530	711700	711700	TRUE
531	711190	711190	TRUE
532	710680	710680	TRUE
533	923699	710170	FALSE
534	709848	709660	FALSE
535	789150	709150	FALSE
536	710680	708640	FALSE
537	708301	708130	FALSE
538	923201	707620	FALSE
539	707110	707110	TRUE
540	706600	706600	TRUE
541	1206090	706090	FALSE
542	1010680	705580	FALSE
543	922699	705070	FALSE
544	922599	704560	FALSE
545	704050	704050	TRUE
546	922399	703540	FALSE
547	1010680	703030	FALSE
548	926909	702520	FALSE
549	1.2221e+06	702010	FALSE
700	625000	625000	TRUE
701	906900	624490	FALSE
702	628385	623980	FALSE
703	623470	623470	TRUE
704	622960	622960	TRUE
705	622450	622450	TRUE
706	621940	621940	TRUE
707	621430	621430	TRUE
708	626199	620920	FALSE
709	958673	620410	FALSE
710	619900	619900	TRUE
711	619390	619390	TRUE
712	618880	618880	TRUE
713	905701	618370	FALSE
714	617860	617860	TRUE
715	617350	617350	TRUE
716	905401	616840	FALSE
717	616330	616330	TRUE
718	905199	615820	FALSE
719	615310	615310	TRUE
720	972721	614800	FALSE
721	1.1049e+06	614290	FALSE
722	1.2048e+06	613780	FALSE
723	974700	613270	FALSE
724	612760	612760	TRUE
725	1.1145e+06	612250	FALSE
726	611740	611740	TRUE
727	611230	611230	TRUE
728	610720	610720	TRUE
729	610210	610210	TRUE
730	1009700	609700	FALSE
731	609190	609190	TRUE
732	608680	608680	TRUE
733	608170	608170	TRUE
734	607660	607660	TRUE
735	1115620	607150	FALSE
736	702203	606640	FALSE
737	606130	606130	TRUE
738	605620	605620	FALSE
739	605110	605110	TRUE
740	945207	604600	FALSE
741	604090	604090	FALSE
742	603580	603580	TRUE
743	603070	603070	TRUE
744	602560	602560	TRUE
745	602050	602050	TRUE
746	902400	601540	FALSE
747	602299	601030	FALSE
748	774731	600520	FALSE
749	824792	600010	FALSE
750	942719	599500	FALSE
751	901901	598990	FALSE
752	598480	598480	TRUE
753	621700	597970	FALSE
754	744214	597460	FALSE
755	596950	596950	TRUE
756	901400	596440	FALSE
757	716301	595930	FALSE
758	595420	595420	TRUE
759	901100	594910	FALSE
760	641000	594400	FALSE
761	900899	593890	FALSE
762	593380	593380	TRUE
763	599002	592870	FALSE
764	900600	592360	FALSE
765	931878	591850	FALSE
766	593948	591340	FALSE
767	900300	590830	FALSE
768	590320	590320	TRUE
769	619810	589810	FALSE
770	589300	589300	TRUE
771	899899	588790	FALSE
772	639801	588280	FALSE
773	899701	587770	FALSE
774	899601	587260	FALSE
775	825702	586750	FALSE
776	899401	586240	FALSE
777	585730	585730	TRUE
778	585220	585220	TRUE
779	584710	584710	TRUE
780	654200	584200	FALSE
781	583690	583690	TRUE
782	583180	583180	TRUE
783	898700	582670	FALSE
784	582240	582160	FALSE
785	898501	581650	FALSE
786	708400	581140	FALSE
787	580630	580630	TRUE
788	898201	580120	FALSE
789	579610	579610	TRUE
790	873835	579100	FALSE
791	578591	578590	FALSE
792	578080	578080	TRUE
793	1e+06	577570	FALSE
794	577060	577060	TRUE
795	576550	576550	TRUE
796	576040	576040	TRUE
797	897301	575530	FALSE
798	575020	575020	TRUE
799	897101	574510	FALSE
800	970790	574000	FALSE
801	573490	573490	TRUE
802	996734	572980	FALSE
803	636700	572470	FALSE
804	571960	571960	TRUE
805	572593	571450	FALSE
806	570940	570940	TRUE
807	980261	570430	FALSE
808	896199	569920	FALSE
809	619410	569410	FALSE
810	796000	568900	FALSE
811	568390	568390	TRUE
812	568801	567880	FALSE
813	811093	567370	FALSE
814	895599	566860	FALSE
815	566350	566350	TRUE
816	566492	565840	FALSE
817	625330	565330	FALSE
818	564820	564820	TRUE
819	800674	564310	FALSE
820	895000	563800	FALSE
821	566954	563290	FALSE
822	778669	562780	FALSE
823	894700	562270	FALSE
824	561760	561760	TRUE
825	714501	561250	FALSE
826	564400	560740	FALSE
827	560230	560230	TRUE
828	1.23625e+06	559720	FALSE
829	559210	559210	TRUE
830	894000	558700	FALSE
831	753899	558190	FALSE
832	557680	557680	TRUE
833	893701	557170	FALSE
834	567600	556660	FALSE
835	556150	556150	TRUE
836	893400	555640	FALSE
837	1.0933e+06	555130	FALSE
838	555200	554620	FALSE
839	905326	554110	FALSE
840	1.193e+06	553600	FALSE
841	762900	553090	FALSE
842	762800	552580	FALSE
843	552070	552070	TRUE
844	551560	551560	TRUE
845	1.1925e+06	551050	FALSE
846	892401	550540	FALSE
847	550030	550030	TRUE
848	550000	549520	FALSE
849	892101	549010	FALSE
850	991999	548500	FALSE
851	547990	547990	TRUE
852	547684	547480	FALSE
853	546970	546970	TRUE
854	548382	546460	FALSE
855	891501	545950	FALSE
856	545440	545440	TRUE
857	544930	544930	TRUE
858	970099	544420	FALSE
859	543910	543910	TRUE
860	721000	543400	FALSE
861	598002	542890	FALSE
862	542380	542380	TRUE
863	541870	541870	TRUE
864	541360	541360	TRUE
865	890499	540850	FALSE
866	546356	540340	FALSE
867	990300	539830	FALSE
868	539320	539320	TRUE
869	538810	538810	TRUE
870	916534	538300	FALSE
871	537790	537790	TRUE
872	811444	537280	FALSE
873	559685	536770	FALSE
874	536735	536260	FALSE
875	535750	535750	TRUE
876	535240	535240	TRUE
877	889300	534730	FALSE
878	704181	534220	FALSE
879	536855	533710	FALSE
880	736689	533200	FALSE
881	1.15257e+06	532690	FALSE
882	988800	532180	FALSE
883	898424	531670	FALSE
884	911971	531160	FALSE
885	530650	530650	TRUE
886	530140	530140	TRUE
887	740156	529630	FALSE
888	529120	529120	TRUE
889	529100	528610	FALSE
890	708001	528100	FALSE
891	527590	527590	TRUE
892	887800	527080	FALSE
893	987700	526570	FALSE
894	527354	526060	FALSE
895	1.1875e+06	525550	FALSE
896	887400	525040	FALSE
897	524530	524530	TRUE
898	524573	524020	FALSE
899	707376	523510	FALSE
900	524999	523000	FALSE
901	826457	522490	FALSE
902	521980	521980	TRUE
903	521470	521470	TRUE
904	682034	520960	FALSE
905	886500	520450	FALSE
906	915274	519940	FALSE
907	519430	519430	TRUE
908	518920	518920	TRUE
909	518410	518410	TRUE
910	885999	517900	FALSE
911	517390	517390	TRUE
912	516880	516880	TRUE
913	516370	516370	TRUE
914	813847	515860	FALSE
915	525499	515350	FALSE
916	514840	514840	TRUE
917	1.0853e+06	514330	FALSE
918	513820	513820	TRUE
919	513310	513310	TRUE
920	512800	512800	TRUE
921	512290	512290	TRUE
922	1211780	511780	FALSE
923	511270	511270	TRUE
924	884599	510760	FALSE
925	510250	510250	TRUE
926	884399	509740	FALSE
927	509230	509230	TRUE
928	508720	508720	TRUE
929	853125	508210	FALSE
930	884000	507700	FALSE
931	507190	507190	TRUE
932	963800	506680	FALSE
933	506170	506170	TRUE
934	506542	505660	FALSE
935	924798	505150	FALSE
936	504640	504640	TRUE
937	883300	504130	FALSE
938	503620	503620	TRUE
939	575880	503110	FALSE
940	503106	502600	FALSE
941	502090	502090	TRUE
942	922473	501580	FALSE
943	501461	501070	FALSE
944	500560	500560	TRUE
945	882499	500050	FALSE
946	499540	499540	TRUE
947	499030	499030	TRUE
948	951531	498520	FALSE
949	882099	498010	FALSE
950	881999	497500	FALSE
951	496990	496990	TRUE
952	496480	496480	TRUE
953	1.1872e+06	495970	FALSE
954	881600	495460	FALSE
955	494950	494950	TRUE
956	718245	494440	FALSE
957	501301	493930	FALSE
958	493420	493420	TRUE
959	881100	492910	FALSE
960	492400	492400	TRUE
961	491890	491890	TRUE
962	491380	491380	TRUE
963	880699	490870	FALSE
964	1.0106e+06	490360	FALSE
965	714567	489850	FALSE
966	489340	489340	TRUE
967	615796	488830	FALSE
968	880199	488320	FALSE
969	1.28469e+06	487810	FALSE
970	880000	487300	FALSE
971	486790	486790	TRUE
972	1.01393e+06	486280	FALSE
973	485770	485770	TRUE
974	489599	485260	FALSE
975	486963	484750	FALSE
976	484240	484240	TRUE
977	999300	483730	FALSE
978	483220	483220	TRUE
979	482710	482710	TRUE
980	482200	482200	TRUE
981	1.12468e+06	481690	FALSE
982	481180	481180	TRUE
983	481073	480670	FALSE
984	480160	480160	TRUE
985	479650	479650	TRUE
986	878400	479140	FALSE
987	478630	478630	TRUE
988	478420	478120	FALSE
989	477610	477610	TRUE
990	1177100	477100	FALSE
991	476590	476590	TRUE
992	996080	476080	FALSE
993	475570	475570	TRUE
994	1.2776e+06	475060	FALSE
995	479725	474550	FALSE
996	477400	474040	FALSE
997	473530	473530	TRUE
998	1.1772e+06	473020	FALSE
999	472510	472510	TRUE

## Sheet: Clean data (309) of (b)
26	968740
31	966190
35	964150
42	960580
47	958030
49	957010
151	904990
152	904480
154	903460
155	902950
156	902440
160	900400
163	898870
164	898360
166	897340
167	896830
169	895810
173	893770
179	890710
180	890200
182	889180
183	888670
184	888160
187	886630
190	885100
191	884590
193	883570
195	882550
196	882040
197	881530
199	880510
201	879490
202	878980
205	877450
208	875920
212	873880
213	873370
216	871840
218	870820
219	870310
220	869800
221	869290
222	868780
224	867760
226	866740
228	865720
229	865210
232	863680
233	863170
234	862660
236	861640
237	861130
242	858580
245	857050
246	856540
248	855520
249	855010
253	852970
254	852460
255	851950
256	851440
258	850420
262	848380
263	847870
264	847360
266	846340
268	845320
272	843280
273	842770
274	842260
275	841750
277	840730
278	840220
283	837670
284	837160
287	835630
288	835120
291	833590
294	832060
295	831550
296	831040
302	827980
303	827470
304	826960
305	826450
307	825430
310	823900
311	823390
312	822880
319	819310
322	817780
324	816760
325	816250
327	815230
328	814720
331	813190
338	809620
340	808600
345	806050
346	805540
349	804010
350	803500
351	802990
352	802480
354	801460
355	800950
356	800440
358	799420
359	798910
361	797890
362	797380
364	796360
367	794830
371	792790
372	792280
373	791770
380	788200
382	787180
384	786160
385	785650
387	784630
388	784120
389	783610
391	782590
392	782080
393	781570
395	780550
396	780040
398	779020
402	776980
403	776470
406	774940
408	773920
409	773410
412	771880
415	770350
418	768820
420	767800
421	767290
422	766780
424	765760
426	764740
427	764230
428	763720
430	762700
432	761680
436	759640
437	759130
439	758110
441	757090
443	756070
445	755050
449	753010
452	751480
457	748930
460	747400
461	746890
463	745870
464	745360
466	744340
468	743320
482	736180
483	735670
484	735160
485	734650
486	734140
495	729550
498	728020
499	727510
502	725980
503	725470
505	724450
507	723430
518	717820
522	715780
524	714760
526	713740
530	711700
531	711190
532	710680
539	707110
540	706600
545	704050
700	625000
703	623470
704	622960
705	622450
706	621940
707	621430
710	619900
711	619390
712	618880
714	617860
715	617350
717	616330
719	615310
724	612760
726	611740
727	611230
728	610720
729	610210
731	609190
732	608680
733	608170
734	607660
737	606130
739	605110
742	603580
743	603070
744	602560
745	602050
752	598480
755	596950
758	595420
762	593380
768	590320
770	589300
777	585730
778	585220
779	584710
781	583690
782	583180
787	580630
789	579610
792	578080
794	577060
795	576550
796	576040
798	575020
801	573490
804	571960
806	570940
811	568390
815	566350
818	564820
824	561760
827	560230
829	559210
832	557680
835	556150
843	552070
844	551560
847	550030
851	547990
853	546970
856	545440
857	544930
859	543910
862	542380
863	541870
864	541360
868	539320
869	538810
871	537790
875	535750
876	535240
885	530650
886	530140
888	529120
891	527590
897	524530
902	521980
903	521470
907	519430
908	518920
909	518410
911	517390
912	516880
913	516370
916	514840
918	513820
919	513310
920	512800
921	512290
923	511270
925	510250
927	509230
928	508720
931	507190
933	506170
936	504640
938	503620
941	502090
944	500560
946	499540
947	499030
951	496990
952	496480
955	494950
958	493420
960	492400
961	491890
962	491380
966	489340
971	486790
973	485770
976	484240
978	483220
979	482710
980	482200
982	481180
984	480160
985	479650
987	478630
989	477610
991	476590
993	475570
997	473530
999	472510

## Sheet: k=0.01 of (b)
157	1.2613e+06
175	1.2595e+06
241	1.2529e+06
270	1.25e+06
299	1.2671e+06
476	1.2694e+06
480	1.229e+06
493	1.1977e+06
515	1.23732e+06
521	1219860
541	1206090
549	1.2221e+06
721	1.1049e+06
722	1.2048e+06
725	1.1145e+06
735	1115620
828	1.23625e+06
837	1.0933e+06
840	1.193e+06
845	1.1925e+06
881	1.15257e+06
895	1.1875e+06
917	1.0853e+06
922	1211780
953	1.1872e+06
964	1.0106e+06
969	1.28469e+06
972	1.01393e+06
977	999300
981	1.12468e+06
990	1177100
992	996080
994	1.2776e+06
998	1.1772e+06

## Sheet: k=0 of (b)
0	1009000
1	992000
2	1181490
3	1.28723e+06
4	992040
5	1292050
6	992060
7	1002070
8	1.00736e+06
9	979556
10	1.01283e+06
11	995900
12	1.1158e+06
13	979700
14	977599
15	978650
16	979940
17	975300
18	979920
19	1.15858e+06
20	974133
21	972820
22	972820
23	998548
24	975860
25	972820
27	972820
28	987720
29	974204
30	1066700
32	1165680
33	973700
34	974660
36	969640
37	973300
38	1.0062e+06
39	973100
40	973001
41	1169090
43	1060070
44	1.0726e+06
45	1199050
46	1058540
48	1.2722e+06
150	908999
153	911070
158	908338
159	961099
161	947313
162	996532
165	992193
168	897320
170	902189
171	959900
172	1.0036e+06
174	896929
176	1.1594e+06
177	899300
178	959200
181	958901
185	937393
186	1.19681e+06
188	1.0282e+06
189	958099
192	957800
194	884826
198	981020
200	962783
203	910776
204	956600
206	956399
207	956300
209	914129
210	959159
211	1.1559e+06
214	875600
215	874458
217	955301
223	979431
225	962583
227	954301
230	954048
231	953900
235	869150
238	912763
239	953101
240	1.113e+06
243	902459
244	952599
247	952300
250	869712
251	951900
252	918865
257	951300
259	941155
260	858228
261	849899
265	969804
267	950299
269	950099
271	977589
276	949400
279	949100
280	942913
281	948900
282	948799
285	1.01551e+06
286	948399
289	948100
290	891154
292	956506
293	833590
297	848504
298	947200
300	1.147e+06
301	963243
306	1.0464e+06
308	946199
309	1.14638e+06
313	945701
314	1.0456e+06
315	824636
316	1.1454e+06
317	997991
318	945199
320	945000
321	961866
323	966057
326	816760
329	944101
330	994001
332	972520
333	888051
334	943601
335	972564
336	1.00419e+06
337	817839
339	891354
341	930160
342	1.03016e+06
343	807701
344	987926
347	942299
348	942199
353	1001970
357	941300
360	991001
363	940701
365	940500
366	940399
368	797890
369	797890
370	800001
374	1.13143e+06
375	920607
376	939399
377	999300
378	931427
379	906838
381	931427
383	797890
386	959109
390	937999
394	783610
397	783610
399	783610
400	937000
401	1.0369e+06
404	936599
405	870753
407	899290
410	936000
411	975630
413	935699
414	1.05467e+06
416	935399
417	976452
419	771370
423	807314
425	1.077e+06
429	1.0341e+06
431	1063210
433	763510
434	763210
435	990850
438	1058620
440	933000
442	932801
444	756601
446	932399
447	1.0323e+06
448	758030
450	754030
451	991901
453	772672
454	931599
455	931500
456	761147
458	754030
459	754030
462	958842
465	930500
467	930299
469	877381
470	930000
471	929900
472	987006
473	1.13041e+06
474	740897
475	883157
477	929300
478	929200
479	799844
481	928899
487	953225
488	928199
489	887006
490	839211
491	927900
492	997799
494	887006
496	927401
497	958692
500	729006
501	911753
504	926601
506	926400
508	951342
509	726100
510	828112
511	925899
512	1.0958e+06
513	925700
514	925599
516	720400
517	925300
519	969539
520	924999
523	924700
525	924500
527	719860
528	719860
529	1.11646e+06
533	923699
534	710848
535	789150
536	710680
537	712301
538	923201
542	1010680
543	922699
544	922599
546	922399
547	1010680
548	926909
701	906900
702	628385
708	626199
709	958673
713	905701
716	905401
718	905199
720	972721
723	974700
730	1009700
736	702203
738	655620
740	945207
741	614090
746	902400
747	602299
748	774731
749	824792
750	942719
751	901901
753	621700
754	744214
756	901400
757	716301
759	901100
760	641000
761	900899
763	599002
764	900600
765	931878
766	593948
767	900300
769	619810
771	899899
772	639801
773	899701
774	899601
775	825702
776	899401
780	654200
783	898700
784	585240
785	898501
786	708400
788	898201
790	873835
791	598591
793	1e+06
797	897301
799	897101
800	970790
802	996734
803	636700
805	572593
807	980261
808	896199
809	619410
810	796000
812	568801
813	811093
814	895599
816	566492
817	625330
819	800674
820	895000
821	566954
822	778669
823	894700
825	714501
826	564400
830	894000
831	753899
833	893701
834	567600
836	893400
838	555200
839	905326
841	762900
842	762800
846	892401
848	550000
849	892101
850	991999
852	550684
854	548382
855	891501
858	970099
860	721000
861	598002
865	890499
866	546356
867	990300
870	916534
872	811444
873	559685
874	536735
877	889300
878	704181
879	536855
880	736689
882	988800
883	898424
884	911971
887	740156
889	529100
890	708001
892	887800
893	987700
894	527354
896	887400
898	524573
899	707376
900	524999
901	826457
904	682034
905	886500
906	915274
910	885999
914	813847
915	525499
924	884599
926	884399
929	853125
930	884000
932	963800
934	506542
935	924798
937	883300
939	575880
940	503106
942	922473
943	501461
945	882499
948	951531
949	882099
950	881999
954	881600
956	718245
957	501301
959	881100
963	880699
965	714567
967	615796
968	880199
970	880000
974	489599
975	486963
983	481073
986	878400
988	480420
995	479725
996	477400
