# Supplementary material for: Universal Linear Fit Identification: A Method Independent of Data, Outliers and Noise Distribution Model and Free of Missing or Removed Data Imputation
Source: PLoS One. 2015 Nov 16;10(11):e0141486. doi: 10.1371/journal.pone.0141486 (PMC4646355; doi:10.1371/journal.pone.0141486)
Supplement: S5 File — (XLSX) [file pone.0141486.s005.xlsx]

## Sheet: Info
	Universal Linear Fit Identification: A Method Independent of Data, Outliers and Noise Distribution Model and Free of Missing or Removed Data Imputation
	K.K.L.B. Adikaram1,2,3¶, M.A. Hussein1&, M. Effenberger2&, T. Becker4&
	1 Research Group of Bio-Process Analysis Technology, Technische Universität München, Weihenstephaner Steig 20, 85354 Freising, Germany.
	2 Institute for Agricultural Engineering and Animal Husbandry, Bavarian State Research Center for Agriculture, Vöttinger Straße 36, 85354 Freising, Germany.
	3 Computer Unit, Faculty of Agriculture, University of Ruhuna, Mapalana, Kamburupitiy, Sri Lanka.
	4 Lehrstuhl für Brau- und Getränketechnologie, Technische Universität München, Weihenstephaner Steig 20, 85354 Freising, Germany.
	Corresponding author
	E-mail: lasantha@daad-alumni.de (KKLBA)
	Content : Data sets of all the plots in Fig. 7.

## Sheet: Plot a1
Original Data			Linear Fit			Noise (k=0.0001)			Outliers (k=0.05)
time/min	NH4		time/min	NH4		time/min	NH4		time/min	NH4
0	2.38234		51	2.38925		0	2.38234		2193	2.41705
3	2.38032		54	2.39573		3	2.38032		2214	2.4182
6	2.37769		57	2.40027		6	2.37769
9	2.3835		60	2.40171		9	2.3835
12	2.3823		63	2.40578		12	2.3823
15	2.38328		66	2.40672		15	2.38328
18	2.37978		69	2.40326		18	2.37978
21	2.37607		72	2.40668		21	2.37607
24	2.38378		75	2.39978		24	2.38378
27	2.3746		78	2.40291		27	2.3746
30	2.38148		81	2.40301		30	2.38148
33	2.3819		84	2.40031		33	2.3819
36	2.38559		87	2.40744		36	2.38559
39	2.38562		90	2.39809		39	2.38562
42	2.38216		93	2.40511		42	2.38216
45	2.38592		96	2.40595		45	2.38592
48	2.38763		99	2.401		48	2.38763
51	2.38925		102	2.40059		147	2.41756
54	2.39573		105	2.40093		150	2.41425
57	2.40027		108	2.40841		159	2.41734
60	2.40171		111	2.40146		165	2.41542
63	2.40578		114	2.40197		171	2.41677
66	2.40672		117	2.40091		204	2.42142
69	2.40326		120	2.39568		207	2.42722
72	2.40668		123	2.39755		210	2.42096
75	2.39978		126	2.3949		213	2.42422
78	2.40291		129	2.39593		216	2.42224
81	2.40301		132	2.39971		219	2.42498
84	2.40031		135	2.39801		222	2.42092
87	2.40744		138	2.39915		225	2.42381
90	2.39809		141	2.39926		228	2.42108
93	2.40511		144	2.41246		231	2.42021
96	2.40595		153	2.40955		255	2.41645
99	2.401		156	2.41037		258	2.41694
102	2.40059		162	2.4107		264	2.41758
105	2.40093		168	2.41356		294	2.38624
108	2.40841		174	2.4091		297	2.38768
111	2.40146		177	2.40901		300	2.39001
114	2.40197		180	2.4041		303	2.3886
117	2.40091		183	2.40839		306	2.39132
120	2.39568		186	2.40605		312	2.39517
123	2.39755		189	2.40997		315	2.39166
126	2.3949		192	2.40219		318	2.39299
129	2.39593		195	2.4125		357	2.39257
132	2.39971		198	2.40575		378	2.39495
135	2.39801		201	2.41019		381	2.42341
138	2.39915		234	2.41293		384	2.43357
141	2.39926		237	2.41082		387	2.43607
144	2.41246		240	2.40645		390	2.44152
147	2.41756		243	2.41051		393	2.43813
150	2.41425		246	2.40864		396	2.43874
153	2.40955		249	2.41421		399	2.43832
156	2.41037		252	2.41304		402	2.44018
159	2.41734		261	2.40789		405	2.43972
162	2.4107		267	2.41016		408	2.43552
165	2.41542		270	2.40895		411	2.4224
168	2.41356		273	2.41096		471	2.41977
171	2.41677		276	2.41327		495	2.42254
174	2.4091		279	2.40992		498	2.42066
177	2.40901		282	2.40825		555	2.42762
180	2.4041		285	2.41025		558	2.42425
183	2.40839		288	2.41411		561	2.42751
186	2.40605		291	2.40455		564	2.42941
189	2.40997		309	2.3961		567	2.433
192	2.40219		321	2.39598		570	2.43306
195	2.4125		324	2.40798		573	2.43441
198	2.40575		327	2.40373		576	2.4363
201	2.41019		330	2.40705		579	2.43646
204	2.42142		333	2.40619		582	2.431
207	2.42722		336	2.40244		585	2.43463
210	2.42096		339	2.40244		588	2.42877
213	2.42422		342	2.40248		591	2.42584
216	2.42224		345	2.40199		594	2.42506
219	2.42498		348	2.40611		597	2.42595
222	2.42092		351	2.401		600	2.4248
225	2.42381		354	2.39635		603	2.42946
228	2.42108		360	2.39651		606	2.43609
231	2.42021		363	2.40005		609	2.43164
234	2.41293		366	2.39627		612	2.42879
237	2.41082		369	2.39801		615	2.43413
240	2.40645		372	2.39596		663	2.4017
243	2.41051		375	2.39778		702	2.43276
246	2.40864		414	2.41254		705	2.42928
249	2.41421		417	2.41508		708	2.4372
252	2.41304		420	2.41817		711	2.43358
255	2.41645		423	2.41278		714	2.42993
258	2.41694		426	2.41293		717	2.42941
261	2.40789		429	2.41536		720	2.43445
264	2.41758		432	2.40787		723	2.43798
267	2.41016		435	2.4138		726	2.43224
270	2.40895		438	2.40945		729	2.43312
273	2.41096		441	2.40548		732	2.43544
276	2.41327		444	2.40363		735	2.43184
279	2.40992		447	2.40508		738	2.43774
282	2.40825		450	2.4049		741	2.43962
285	2.41025		453	2.40615		744	2.43387
288	2.41411		456	2.4047		747	2.43167
291	2.40455		459	2.40126		750	2.43479
294	2.38624		462	2.40506		753	2.43513
297	2.38768		465	2.40841		756	2.43412
300	2.39001		468	2.40395		759	2.43796
303	2.3886		474	2.4169		762	2.43366
306	2.39132		477	2.41761		765	2.43206
309	2.3961		480	2.41853		768	2.43417
312	2.39517		483	2.41657		771	2.43412
315	2.39166		486	2.41497		774	2.43281
318	2.39299		489	2.41779		777	2.43843
321	2.39598		492	2.41967		780	2.43445
324	2.40798		501	2.40767		783	2.43656
327	2.40373		504	2.40599		786	2.43989
330	2.40705		507	2.4094		789	2.43731
333	2.40619		510	2.40982		792	2.43379
336	2.40244		513	2.40845		795	2.43239
339	2.40244		516	2.40629		798	2.43221
342	2.40248		519	2.40808		801	2.43454
345	2.40199		522	2.40581		804	2.43536
348	2.40611		525	2.40712		807	2.43396
351	2.401		528	2.40903		810	2.43394
354	2.39635		531	2.41326		813	2.4367
357	2.39257		534	2.41238		816	2.43298
360	2.39651		537	2.41277		819	2.43359
363	2.40005		540	2.4081		822	2.42932
366	2.39627		543	2.40853		825	2.43505
369	2.39801		546	2.41278		828	2.44702
372	2.39596		549	2.41622		831	2.44443
375	2.39778		552	2.41526		834	2.44211
378	2.39495		618	2.4216		837	2.44455
381	2.42341		621	2.41642		840	2.44098
384	2.43357		624	2.41587		843	2.43812
387	2.43607		627	2.41476		846	2.43344
390	2.44152		630	2.41394		849	2.43823
393	2.43813		633	2.41747		852	2.43715
396	2.43874		636	2.4118		855	2.4396
399	2.43832		639	2.41905		858	2.42984
402	2.44018		642	2.41499		885	2.43011
405	2.43972		645	2.41712		888	2.4395
408	2.43552		648	2.41357		891	2.43887
411	2.4224		651	2.40499		894	2.44037
414	2.41254		654	2.40523		897	2.44191
417	2.41508		657	2.40785		900	2.43913
420	2.41817		660	2.40691		903	2.43735
423	2.41278		666	2.4091		906	2.44575
426	2.41293		669	2.41155		909	2.44328
429	2.41536		672	2.40795		912	2.44356
432	2.40787		675	2.41089		915	2.4319
435	2.4138		678	2.4099		969	2.43284
438	2.40945		681	2.40878		975	2.44462
441	2.40548		684	2.40405		978	2.44368
444	2.40363		687	2.41245		981	2.44311
447	2.40508		690	2.41656		984	2.44158
450	2.4049		693	2.41617		987	2.44205
453	2.40615		696	2.4139		990	2.44205
456	2.4047		699	2.41933		993	2.44244
459	2.40126		861	2.42922		996	2.44165
462	2.40506		864	2.42232		999	2.44411
465	2.40841		867	2.42549		1002	2.4433
468	2.40395		870	2.4238		1014	2.43318
471	2.41977		873	2.4274		1065	2.43868
474	2.4169		876	2.42257		1068	2.44139
477	2.41761		879	2.42011		1071	2.44041
480	2.41853		882	2.42316		1074	2.44454
483	2.41657		918	2.42808		1077	2.43681
486	2.41497		921	2.42276		1080	2.44184
489	2.41779		924	2.42258		1083	2.43983
492	2.41967		927	2.4265		1086	2.4438
495	2.42254		930	2.41872		1089	2.44484
498	2.42066		933	2.42448		1125	2.44769
501	2.40767		936	2.41996		1128	2.4454
504	2.40599		939	2.42218		1131	2.44038
507	2.4094		942	2.42263		1134	2.4427
510	2.40982		945	2.42517		1137	2.44411
513	2.40845		948	2.42626		1140	2.44096
516	2.40629		951	2.43096		1143	2.44047
519	2.40808		954	2.43037		1146	2.44708
522	2.40581		957	2.42893		1149	2.44326
525	2.40712		960	2.43096		1152	2.43858
528	2.40903		963	2.43018		1221	2.41584
531	2.41326		966	2.43131		1227	2.41628
534	2.41238		972	2.42628		1230	2.41455
537	2.41277		1005	2.43259		1233	2.41226
540	2.4081		1008	2.42923		1236	2.41448
543	2.40853		1011	2.42949		1239	2.41563
546	2.41278		1017	2.4271		1272	2.4149
549	2.41622		1020	2.42414		1275	2.4164
552	2.41526		1023	2.42779		1278	2.41776
555	2.42762		1026	2.4279		1281	2.4158
558	2.42425		1029	2.42518		1284	2.41476
561	2.42751		1032	2.42576		1287	2.41386
564	2.42941		1035	2.41584		1290	2.41491
567	2.433		1038	2.41471		1293	2.41372
570	2.43306		1041	2.41657		1296	2.41138
573	2.43441		1044	2.41684		1299	2.41359
576	2.4363		1047	2.41976		1302	2.44315
579	2.43646		1050	2.42259		1305	2.44329
582	2.431		1053	2.41808		1308	2.4434
585	2.43463		1056	2.41527		1311	2.44355
588	2.42877		1059	2.42017		1314	2.44328
591	2.42584		1062	2.42392		1317	2.44314
594	2.42506		1092	2.43213		1320	2.44662
597	2.42595		1095	2.42072		1323	2.44488
600	2.4248		1098	2.42125		1326	2.44545
603	2.42946		1101	2.41929		1329	2.44628
606	2.43609		1104	2.42202		1332	2.44749
609	2.43164		1107	2.41584		1335	2.44806
612	2.42879		1110	2.41993		1338	2.44822
615	2.43413		1113	2.42042		1341	2.45274
618	2.4216		1116	2.42088		1344	2.45052
621	2.41642		1119	2.42258		1347	2.44828
624	2.41587		1122	2.43495		1350	2.44697
627	2.41476		1155	2.432		1353	2.44617
630	2.41394		1158	2.432		1356	2.45344
633	2.41747		1161	2.4325		1359	2.44633
636	2.4118		1164	2.43381		1368	2.44394
639	2.41905		1167	2.43416		1383	2.44368
642	2.41499		1170	2.4331		1386	2.44292
645	2.41712		1173	2.43355		1419	2.44763
648	2.41357		1176	2.43179		1422	2.4601
651	2.40499		1179	2.43016		1425	2.46316
654	2.40523		1182	2.42529		1428	2.46019
657	2.40785		1185	2.42215		1431	2.46169
660	2.40691		1188	2.4237		1434	2.46431
663	2.4017		1191	2.42683		1437	2.46427
666	2.4091		1194	2.4247		1440	2.46052
669	2.41155		1197	2.42313		1443	2.46021
672	2.40795		1200	2.42099		1446	2.46012
675	2.41089		1203	2.4239		1449	2.45259
678	2.4099		1206	2.42783		1452	2.44425
681	2.40878		1209	2.42456		1455	2.44597
684	2.40405		1212	2.42079		1458	2.44602
687	2.41245		1215	2.4212		1473	2.44681
690	2.41656		1218	2.41727		1476	2.44583
693	2.41617		1224	2.41876		1479	2.44669
696	2.4139		1242	2.43263		1482	2.44921
699	2.41933		1245	2.43614		1485	2.45052
702	2.43276		1248	2.43181		1488	2.45036
705	2.42928		1251	2.43311		1491	2.45499
708	2.4372		1254	2.43551		1494	2.45272
711	2.43358		1257	2.43715		1497	2.4528
714	2.42993		1260	2.43888		1500	2.45191
717	2.42941		1263	2.43718		1503	2.45797
720	2.43445		1266	2.43544		1506	2.45847
723	2.43798		1269	2.43409		1509	2.44872
726	2.43224		1362	2.43992		1512	2.44677
729	2.43312		1365	2.43836		1515	2.44786
732	2.43544		1371	2.43718		1518	2.44735
735	2.43184		1374	2.43955		1521	2.45057
738	2.43774		1377	2.4373		1530	2.44846
741	2.43962		1380	2.43955		1539	2.45505
744	2.43387		1389	2.4418		1542	2.45579
747	2.43167		1392	2.43641		1545	2.45606
750	2.43479		1395	2.43141		1548	2.45575
753	2.43513		1398	2.43203		1551	2.45508
756	2.43412		1401	2.43594		1554	2.45653
759	2.43796		1404	2.43025		1557	2.45519
762	2.43366		1407	2.43119		1560	2.45511
765	2.43206		1410	2.43464		1563	2.45391
768	2.43417		1413	2.43428		1566	2.44763
771	2.43412		1416	2.43511		1635	2.45138
774	2.43281		1461	2.4426		1638	2.45085
777	2.43843		1464	2.44398		1641	2.4486
780	2.43445		1467	2.44222		1647	2.44862
783	2.43656		1470	2.44311		1689	2.42449
786	2.43989		1524	2.44324		1692	2.4269
789	2.43731		1527	2.44146		1764	2.42914
792	2.43379		1533	2.44409		1866	2.45547
795	2.43239		1536	2.44242		1869	2.45446
798	2.43221		1569	2.43264		1872	2.45423
801	2.43454		1572	2.43137		1875	2.45832
804	2.43536		1575	2.43453		1878	2.45727
807	2.43396		1578	2.43154		1881	2.45668
810	2.43394		1581	2.43664		1884	2.46002
813	2.4367		1584	2.4315		1887	2.45784
816	2.43298		1587	2.43251		1893	2.45517
819	2.43359		1590	2.42793		2016	2.43534
822	2.42932		1593	2.42978		2019	2.43542
825	2.43505		1596	2.43214		2022	2.43566
828	2.44702		1599	2.43497		2025	2.43071
831	2.44443		1602	2.44443		2028	2.4321
834	2.44211		1605	2.44372		2031	2.43492
837	2.44455		1608	2.43653		2034	2.43572
840	2.44098		1611	2.43677		2037	2.43211
843	2.43812		1614	2.43658		2040	2.43557
846	2.43344		1617	2.44157		2106	2.47279
849	2.43823		1620	2.44461		2109	2.46989
852	2.43715		1623	2.43913		2112	2.46844
855	2.4396		1626	2.43887		2115	2.4729
858	2.42984		1629	2.44503		2118	2.46981
861	2.42922		1632	2.44533		2121	2.4675
864	2.42232		1644	2.44404		2124	2.46787
867	2.42549		1650	2.44748		2127	2.46935
870	2.4238		1653	2.44617		2130	2.46434
873	2.4274		1656	2.44398		2136	2.43722
876	2.42257		1659	2.44278		2139	2.43841
879	2.42011		1662	2.4457		2142	2.43586
882	2.42316		1665	2.44105		2154	2.43729
885	2.43011		1668	2.44355		2163	2.43243
888	2.4395		1671	2.44077		2166	2.43252
891	2.43887		1674	2.44401		2169	2.42971
894	2.44037		1677	2.44699		2172	2.42606
897	2.44191		1680	2.43126		2175	2.42496
900	2.43913		1683	2.43764		2178	2.42457
903	2.43735		1686	2.43757		2181	2.42855
906	2.44575		1695	2.42964		2184	2.43255
909	2.44328		1698	2.42934		2187	2.43054
912	2.44356		1701	2.42984		2190	2.42755
915	2.4319		1704	2.43		2196	2.41928
918	2.42808		1707	2.43141		2199	2.41943
921	2.42276		1710	2.43053		2202	2.41929
924	2.42258		1713	2.43264		2205	2.42291
927	2.4265		1716	2.43442		2208	2.42202
930	2.41872		1719	2.44934		2211	2.41992
933	2.42448		1722	2.44521		2217	2.42205
936	2.41996		1725	2.44179		2220	2.41882
939	2.42218		1728	2.44744		2292	2.46737
942	2.42263		1731	2.44633		2313	2.46934
945	2.42517		1734	2.44356		2316	2.4703
948	2.42626		1737	2.44431		2319	2.46599
951	2.43096		1740	2.44423		2322	2.46881
954	2.43037		1743	2.44631		2325	2.46996
957	2.42893		1746	2.44205		2328	2.47041
960	2.43096		1749	2.43453		2331	2.47123
963	2.43018		1752	2.43656		2334	2.46941
966	2.43131		1755	2.43689		2337	2.46699
969	2.43284		1758	2.43556		2340	2.46673
972	2.42628		1761	2.43859		2472	2.46976
975	2.44462		1767	2.43113		2481	2.46997
978	2.44368		1770	2.43058		2484	2.47409
981	2.44311		1773	2.43327		2490	2.44105
984	2.44158		1776	2.43015		2493	2.44252
987	2.44205		1779	2.44331		2496	2.44094
990	2.44205		1782	2.44538		2499	2.44589
993	2.44244		1785	2.44842		2502	2.44336
996	2.44165		1788	2.44885		2505	2.44266
999	2.44411		1791	2.44755		2508	2.4422
1002	2.4433		1794	2.44238		2511	2.44195
1005	2.43259		1797	2.44208		2514	2.44505
1008	2.42923		1800	2.44011		2520	2.47506
1011	2.42949		1803	2.44087		2523	2.47462
1014	2.43318		1806	2.43591		2526	2.47383
1017	2.4271		1809	2.43457		2529	2.47129
1020	2.42414		1812	2.43326		2532	2.47383
1023	2.42779		1815	2.44039		2535	2.47441
1026	2.4279		1818	2.43524		2538	2.47624
1029	2.42518		1821	2.43303		2541	2.47747
1032	2.42576		1824	2.43357		2544	2.47146
1035	2.41584		1827	2.44097		2550	2.44587
1038	2.41471		1830	2.43492		2553	2.44048
1041	2.41657		1833	2.43704		2556	2.44132
1044	2.41684		1836	2.43876		2559	2.44568
1047	2.41976		1839	2.44381		2562	2.44448
1050	2.42259		1842	2.44116		2565	2.44393
1053	2.41808		1845	2.44462		2568	2.44478
1056	2.41527		1848	2.44353		2571	2.44902
1059	2.42017		1851	2.44704		2574	2.44096
1062	2.42392		1854	2.44498		2637	2.44786
1065	2.43868		1857	2.44319		2640	2.44565
1068	2.44139		1860	2.44635		2643	2.44461
1071	2.44041		1863	2.44674		2646	2.44421
1074	2.44454		1890	2.45392		2649	2.44006
1077	2.43681		1896	2.44719		2652	2.44684
1080	2.44184		1899	2.43987		2655	2.44427
1083	2.43983		1902	2.44242		2658	2.44788
1086	2.4438		1905	2.4378		2661	2.44681
1089	2.44484		1908	2.44423		2664	2.44856
1092	2.43213		1911	2.44384		2727	2.47751
1095	2.42072		1914	2.44032		2730	2.47669
1098	2.42125		1917	2.44357		2733	2.47961
1101	2.41929		1920	2.44358		2736	2.4758
1104	2.42202		1923	2.43892		2742	2.47838
1107	2.41584		1926	2.45038		2745	2.47892
1110	2.41993		1929	2.45245		2748	2.47858
1113	2.42042		1932	2.45006		2751	2.47698
1116	2.42088		1935	2.44647		2814	2.45531
1119	2.42258		1938	2.44141		2817	2.44579
1122	2.43495		1941	2.44804		2820	2.44224
1125	2.44769		1944	2.44978		2823	2.44824
1128	2.4454		1947	2.44643		2826	2.44768
1131	2.44038		1950	2.44684		2829	2.44511
1134	2.4427		1953	2.44958		2832	2.45058
1137	2.44411		1956	2.44525		2835	2.45022
1140	2.44096		1959	2.44631		2838	2.44665
1143	2.44047		1962	2.4431		2841	2.45008
1146	2.44708		1965	2.44842		2844	2.44705
1149	2.44326		1968	2.44643		2847	2.44864
1152	2.43858		1971	2.44573		2850	2.45103
1155	2.432		1974	2.4463		2853	2.45133
1158	2.432		1977	2.44475		2856	2.44859
1161	2.4325		1980	2.44322		2859	2.45043
1164	2.43381		1983	2.44024		2862	2.45028
1167	2.43416		1986	2.44269		2865	2.45306
1170	2.4331		1989	2.43692		2868	2.44685
1173	2.43355		1992	2.44279		2871	2.44643
1176	2.43179		1995	2.43657		2916	2.48187
1179	2.43016		1998	2.43917		2928	2.48243
1182	2.42529		2001	2.43706		2970	2.4581
1185	2.42215		2004	2.43853		2985	2.45619
1188	2.4237		2007	2.43999
1191	2.42683		2010	2.43876
1194	2.4247		2013	2.43952
1197	2.42313		2043	2.44676
1200	2.42099		2046	2.44925
1203	2.4239		2049	2.44589
1206	2.42783		2052	2.44815
1209	2.42456		2055	2.44663
1212	2.42079		2058	2.44646
1215	2.4212		2061	2.44229
1218	2.41727		2064	2.44781
1221	2.41584		2067	2.44079
1224	2.41876		2070	2.44401
1227	2.41628		2073	2.44179
1230	2.41455		2076	2.44806
1233	2.41226		2079	2.44858
1236	2.41448		2082	2.44458
1239	2.41563		2085	2.44909
1242	2.43263		2088	2.44423
1245	2.43614		2091	2.44603
1248	2.43181		2094	2.44314
1251	2.43311		2097	2.44486
1254	2.43551		2100	2.444
1257	2.43715		2103	2.45794
1260	2.43888		2133	2.44813
1263	2.43718		2145	2.44347
1266	2.43544		2148	2.43915
1269	2.43409		2151	2.43989
1272	2.4149		2157	2.44122
1275	2.4164		2160	2.43943
1278	2.41776		2223	2.45143
1281	2.4158		2226	2.45078
1284	2.41476		2229	2.45313
1287	2.41386		2232	2.44383
1290	2.41491		2235	2.44766
1293	2.41372		2238	2.44368
1296	2.41138		2241	2.44971
1299	2.41359		2244	2.45142
1302	2.44315		2247	2.45361
1305	2.44329		2250	2.44793
1308	2.4434		2253	2.44906
1311	2.44355		2256	2.45109
1314	2.44328		2259	2.45077
1317	2.44314		2262	2.4509
1320	2.44662		2265	2.44867
1323	2.44488		2268	2.45251
1326	2.44545		2271	2.4509
1329	2.44628		2274	2.44901
1332	2.44749		2277	2.44862
1335	2.44806		2280	2.45693
1338	2.44822		2283	2.4595
1341	2.45274		2286	2.45589
1344	2.45052		2289	2.45964
1347	2.44828		2295	2.46071
1350	2.44697		2298	2.45841
1353	2.44617		2301	2.46116
1356	2.45344		2304	2.45874
1359	2.44633		2307	2.4542
1362	2.43992		2310	2.45895
1365	2.43836		2343	2.45425
1368	2.44394		2346	2.45593
1371	2.43718		2349	2.45375
1374	2.43955		2352	2.4565
1377	2.4373		2355	2.45156
1380	2.43955		2358	2.45347
1383	2.44368		2361	2.45411
1386	2.44292		2364	2.45823
1389	2.4418		2367	2.45301
1392	2.43641		2370	2.44922
1395	2.43141		2373	2.44924
1398	2.43203		2376	2.44904
1401	2.43594		2379	2.45268
1404	2.43025		2382	2.45131
1407	2.43119		2385	2.45223
1410	2.43464		2388	2.45132
1413	2.43428		2391	2.45042
1416	2.43511		2394	2.45291
1419	2.44763		2397	2.45474
1422	2.4601		2400	2.45874
1425	2.46316		2403	2.46056
1428	2.46019		2406	2.46063
1431	2.46169		2409	2.45889
1434	2.46431		2412	2.45651
1437	2.46427		2415	2.46534
1440	2.46052		2418	2.46559
1443	2.46021		2421	2.46455
1446	2.46012		2424	2.46347
1449	2.45259		2427	2.46373
1452	2.44425		2430	2.45027
1455	2.44597		2433	2.45399
1458	2.44602		2436	2.45392
1461	2.4426		2439	2.45301
1464	2.44398		2442	2.45439
1467	2.44222		2445	2.45644
1470	2.44311		2448	2.45669
1473	2.44681		2451	2.45721
1476	2.44583		2454	2.45487
1479	2.44669		2457	2.45661
1482	2.44921		2460	2.46754
1485	2.45052		2463	2.4659
1488	2.45036		2466	2.4643
1491	2.45499		2469	2.46649
1494	2.45272		2475	2.46843
1497	2.4528		2478	2.46613
1500	2.45191		2487	2.46191
1503	2.45797		2517	2.45443
1506	2.45847		2547	2.46076
1509	2.44872		2577	2.45276
1512	2.44677		2580	2.45383
1515	2.44786		2583	2.45693
1518	2.44735		2586	2.4568
1521	2.45057		2589	2.45987
1524	2.44324		2592	2.45979
1527	2.44146		2595	2.45677
1530	2.44846		2598	2.46114
1533	2.44409		2601	2.45928
1536	2.44242		2604	2.45634
1539	2.45505		2607	2.45705
1542	2.45579		2610	2.46125
1545	2.45606		2613	2.4637
1548	2.45575		2616	2.46249
1551	2.45508		2619	2.46343
1554	2.45653		2622	2.45739
1557	2.45519		2625	2.45533
1560	2.45511		2628	2.46035
1563	2.45391		2631	2.45741
1566	2.44763		2634	2.45642
1569	2.43264		2667	2.45911
1572	2.43137		2670	2.45671
1575	2.43453		2673	2.46102
1578	2.43154		2676	2.46577
1581	2.43664		2679	2.46334
1584	2.4315		2682	2.46558
1587	2.43251		2685	2.47064
1590	2.42793		2688	2.46526
1593	2.42978		2691	2.46292
1596	2.43214		2694	2.46695
1599	2.43497		2697	2.46111
1602	2.44443		2700	2.45818
1605	2.44372		2703	2.46051
1608	2.43653		2706	2.46158
1611	2.43677		2709	2.45875
1614	2.43658		2712	2.45977
1617	2.44157		2715	2.45931
1620	2.44461		2718	2.46119
1623	2.43913		2721	2.46145
1626	2.43887		2724	2.46266
1629	2.44503		2739	2.47277
1632	2.44533		2754	2.47327
1635	2.45138		2757	2.46281
1638	2.45085		2760	2.46704
1641	2.4486		2763	2.46462
1644	2.44404		2766	2.46843
1647	2.44862		2769	2.46836
1650	2.44748		2772	2.46805
1653	2.44617		2775	2.46795
1656	2.44398		2778	2.46301
1659	2.44278		2781	2.46612
1662	2.4457		2784	2.46778
1665	2.44105		2787	2.46084
1668	2.44355		2790	2.46155
1671	2.44077		2793	2.45848
1674	2.44401		2796	2.46178
1677	2.44699		2799	2.46212
1680	2.43126		2802	2.46297
1683	2.43764		2805	2.46657
1686	2.43757		2808	2.46533
1689	2.42449		2811	2.45914
1692	2.4269		2874	2.46685
1695	2.42964		2877	2.47107
1698	2.42934		2880	2.47048
1701	2.42984		2883	2.47436
1704	2.43		2886	2.47467
1707	2.43141		2889	2.47137
1710	2.43053		2892	2.47449
1713	2.43264		2895	2.47616
1716	2.43442		2898	2.47305
1719	2.44934		2901	2.47691
1722	2.44521		2904	2.47589
1725	2.44179		2907	2.4775
1728	2.44744		2910	2.47505
1731	2.44633		2913	2.47736
1734	2.44356		2919	2.47659
1737	2.44431		2922	2.47705
1740	2.44423		2925	2.47893
1743	2.44631		2931	2.47815
1746	2.44205		2934	2.47132
1749	2.43453		2937	2.47026
1752	2.43656		2940	2.47301
1755	2.43689		2943	2.46904
1758	2.43556		2946	2.46993
1761	2.43859		2949	2.47561
1764	2.42914		2952	2.46606
1767	2.43113		2955	2.46969
1770	2.43058		2958	2.47321
1773	2.43327		2961	2.47432
1776	2.43015		2964	2.46639
1779	2.44331		2967	2.46105
1782	2.44538		2973	2.46162
1785	2.44842		2976	2.46411
1788	2.44885		2979	2.46246
1791	2.44755		2982	2.46057
1794	2.44238		2988	2.4599
1797	2.44208		2991	2.46176
1800	2.44011		2994	2.46375
1803	2.44087		2997	2.46791
1806	2.43591
1809	2.43457
1812	2.43326
1815	2.44039
1818	2.43524
1821	2.43303
1824	2.43357
1827	2.44097
1830	2.43492
1833	2.43704
1836	2.43876
1839	2.44381
1842	2.44116
1845	2.44462
1848	2.44353
1851	2.44704
1854	2.44498
1857	2.44319
1860	2.44635
1863	2.44674
1866	2.45547
1869	2.45446
1872	2.45423
1875	2.45832
1878	2.45727
1881	2.45668
1884	2.46002
1887	2.45784
1890	2.45392
1893	2.45517
1896	2.44719
1899	2.43987
1902	2.44242
1905	2.4378
1908	2.44423
1911	2.44384
1914	2.44032
1917	2.44357
1920	2.44358
1923	2.43892
1926	2.45038
1929	2.45245
1932	2.45006
1935	2.44647
1938	2.44141
1941	2.44804
1944	2.44978
1947	2.44643
1950	2.44684
1953	2.44958
1956	2.44525
1959	2.44631
1962	2.4431
1965	2.44842
1968	2.44643
1971	2.44573
1974	2.4463
1977	2.44475
1980	2.44322
1983	2.44024
1986	2.44269
1989	2.43692
1992	2.44279
1995	2.43657
1998	2.43917
2001	2.43706
2004	2.43853
2007	2.43999
2010	2.43876
2013	2.43952
2016	2.43534
2019	2.43542
2022	2.43566
2025	2.43071
2028	2.4321
2031	2.43492
2034	2.43572
2037	2.43211
2040	2.43557
2043	2.44676
2046	2.44925
2049	2.44589
2052	2.44815
2055	2.44663
2058	2.44646
2061	2.44229
2064	2.44781
2067	2.44079
2070	2.44401
2073	2.44179
2076	2.44806
2079	2.44858
2082	2.44458
2085	2.44909
2088	2.44423
2091	2.44603
2094	2.44314
2097	2.44486
2100	2.444
2103	2.45794
2106	2.47279
2109	2.46989
2112	2.46844
2115	2.4729
2118	2.46981
2121	2.4675
2124	2.46787
2127	2.46935
2130	2.46434
2133	2.44813
2136	2.43722
2139	2.43841
2142	2.43586
2145	2.44347
2148	2.43915
2151	2.43989
2154	2.43729
2157	2.44122
2160	2.43943
2163	2.43243
2166	2.43252
2169	2.42971
2172	2.42606
2175	2.42496
2178	2.42457
2181	2.42855
2184	2.43255
2187	2.43054
2190	2.42755
2193	2.41705
2196	2.41928
2199	2.41943
2202	2.41929
2205	2.42291
2208	2.42202
2211	2.41992
2214	2.4182
2217	2.42205
2220	2.41882
2223	2.45143
2226	2.45078
2229	2.45313
2232	2.44383
2235	2.44766
2238	2.44368
2241	2.44971
2244	2.45142
2247	2.45361
2250	2.44793
2253	2.44906
2256	2.45109
2259	2.45077
2262	2.4509
2265	2.44867
2268	2.45251
2271	2.4509
2274	2.44901
2277	2.44862
2280	2.45693
2283	2.4595
2286	2.45589
2289	2.45964
2292	2.46737
2295	2.46071
2298	2.45841
2301	2.46116
2304	2.45874
2307	2.4542
2310	2.45895
2313	2.46934
2316	2.4703
2319	2.46599
2322	2.46881
2325	2.46996
2328	2.47041
2331	2.47123
2334	2.46941
2337	2.46699
2340	2.46673
2343	2.45425
2346	2.45593
2349	2.45375
2352	2.4565
2355	2.45156
2358	2.45347
2361	2.45411
2364	2.45823
2367	2.45301
2370	2.44922
2373	2.44924
2376	2.44904
2379	2.45268
2382	2.45131
2385	2.45223
2388	2.45132
2391	2.45042
2394	2.45291
2397	2.45474
2400	2.45874
2403	2.46056
2406	2.46063
2409	2.45889
2412	2.45651
2415	2.46534
2418	2.46559
2421	2.46455
2424	2.46347
2427	2.46373
2430	2.45027
2433	2.45399
2436	2.45392
2439	2.45301
2442	2.45439
2445	2.45644
2448	2.45669
2451	2.45721
2454	2.45487
2457	2.45661
2460	2.46754
2463	2.4659
2466	2.4643
2469	2.46649
2472	2.46976
2475	2.46843
2478	2.46613
2481	2.46997
2484	2.47409
2487	2.46191
2490	2.44105
2493	2.44252
2496	2.44094
2499	2.44589
2502	2.44336
2505	2.44266
2508	2.4422
2511	2.44195
2514	2.44505
2517	2.45443
2520	2.47506
2523	2.47462
2526	2.47383
2529	2.47129
2532	2.47383
2535	2.47441
2538	2.47624
2541	2.47747
2544	2.47146
2547	2.46076
2550	2.44587
2553	2.44048
2556	2.44132
2559	2.44568
2562	2.44448
2565	2.44393
2568	2.44478
2571	2.44902
2574	2.44096
2577	2.45276
2580	2.45383
2583	2.45693
2586	2.4568
2589	2.45987
2592	2.45979
2595	2.45677
2598	2.46114
2601	2.45928
2604	2.45634
2607	2.45705
2610	2.46125
2613	2.4637
2616	2.46249
2619	2.46343
2622	2.45739
2625	2.45533
2628	2.46035
2631	2.45741
2634	2.45642
2637	2.44786
2640	2.44565
2643	2.44461
2646	2.44421
2649	2.44006
2652	2.44684
2655	2.44427
2658	2.44788
2661	2.44681
2664	2.44856
2667	2.45911
2670	2.45671
2673	2.46102
2676	2.46577
2679	2.46334
2682	2.46558
2685	2.47064
2688	2.46526
2691	2.46292
2694	2.46695
2697	2.46111
2700	2.45818
2703	2.46051
2706	2.46158
2709	2.45875
2712	2.45977
2715	2.45931
2718	2.46119
2721	2.46145
2724	2.46266
2727	2.47751
2730	2.47669
2733	2.47961
2736	2.4758
2739	2.47277
2742	2.47838
2745	2.47892
2748	2.47858
2751	2.47698
2754	2.47327
2757	2.46281
2760	2.46704
2763	2.46462
2766	2.46843
2769	2.46836
2772	2.46805
2775	2.46795
2778	2.46301
2781	2.46612
2784	2.46778
2787	2.46084
2790	2.46155
2793	2.45848
2796	2.46178
2799	2.46212
2802	2.46297
2805	2.46657
2808	2.46533
2811	2.45914
2814	2.45531
2817	2.44579
2820	2.44224
2823	2.44824
2826	2.44768
2829	2.44511
2832	2.45058
2835	2.45022
2838	2.44665
2841	2.45008
2844	2.44705
2847	2.44864
2850	2.45103
2853	2.45133
2856	2.44859
2859	2.45043
2862	2.45028
2865	2.45306
2868	2.44685
2871	2.44643
2874	2.46685
2877	2.47107
2880	2.47048
2883	2.47436
2886	2.47467
2889	2.47137
2892	2.47449
2895	2.47616
2898	2.47305
2901	2.47691
2904	2.47589
2907	2.4775
2910	2.47505
2913	2.47736
2916	2.48187
2919	2.47659
2922	2.47705
2925	2.47893
2928	2.48243
2931	2.47815
2934	2.47132
2937	2.47026
2940	2.47301
2943	2.46904
2946	2.46993
2949	2.47561
2952	2.46606
2955	2.46969
2958	2.47321
2961	2.47432
2964	2.46639
2967	2.46105
2970	2.4581
2973	2.46162
2976	2.46411
2979	2.46246
2982	2.46057
2985	2.45619
2988	2.4599
2991	2.46176
2994	2.46375
2997	2.46791

## Sheet: Plot a2
Original Data			Linear Fit			Noise (k=0)			Outliers (k=0.5)
time/min	NH4		time/min	NH4		time/min	NH4		time/min	NH4
0	2.38234		54	2.39573		0	2.38234		2193	2.41705
3	2.38032		90	2.39809		3	2.38032		2214	2.4182
6	2.37769		120	2.39568		6	2.37769		2220	2.41882
9	2.3835		123	2.39755		9	2.3835
12	2.3823		126	2.3949		12	2.3823
15	2.38328		129	2.39593		15	2.38328
18	2.37978		132	2.39971		18	2.37978
21	2.37607		135	2.39801		21	2.37607
24	2.38378		138	2.39915		24	2.38378
27	2.3746		141	2.39926		27	2.3746
30	2.38148		327	2.40373		30	2.38148
33	2.3819		336	2.40244		33	2.3819
36	2.38559		339	2.40244		36	2.38559
39	2.38562		342	2.40248		39	2.38562
42	2.38216		345	2.40199		42	2.38216
45	2.38592		351	2.401		45	2.38592
48	2.38763		441	2.40548		48	2.38763
51	2.38925		444	2.40363		51	2.38925
54	2.39573		447	2.40508		57	2.40027
57	2.40027		450	2.4049		60	2.40171
60	2.40171		453	2.40615		63	2.40578
63	2.40578		456	2.4047		66	2.40672
66	2.40672		462	2.40506		69	2.40326
69	2.40326		465	2.40841		72	2.40668
72	2.40668		468	2.40395		75	2.39978
75	2.39978		501	2.40767		78	2.40291
78	2.40291		504	2.40599		81	2.40301
81	2.40301		507	2.4094		84	2.40031
84	2.40031		513	2.40845		87	2.40744
87	2.40744		516	2.40629		93	2.40511
90	2.39809		519	2.40808		96	2.40595
93	2.40511		522	2.40581		99	2.401
96	2.40595		525	2.40712		102	2.40059
99	2.401		528	2.40903		105	2.40093
102	2.40059		540	2.4081		108	2.40841
105	2.40093		543	2.40853		111	2.40146
108	2.40841		636	2.4118		114	2.40197
111	2.40146		666	2.4091		117	2.40091
114	2.40197		669	2.41155		144	2.41246
117	2.40091		675	2.41089		147	2.41756
120	2.39568		678	2.4099		150	2.41425
123	2.39755		681	2.40878		153	2.40955
126	2.3949		687	2.41245		156	2.41037
129	2.39593		696	2.4139		159	2.41734
132	2.39971		930	2.41872		162	2.4107
135	2.39801		936	2.41996		165	2.41542
138	2.39915		1047	2.41976		168	2.41356
141	2.39926		1050	2.42259		171	2.41677
144	2.41246		1053	2.41808		174	2.4091
147	2.41756		1059	2.42017		177	2.40901
150	2.41425		1095	2.42072		180	2.4041
153	2.40955		1098	2.42125		183	2.40839
156	2.41037		1101	2.41929		186	2.40605
159	2.41734		1104	2.42202		189	2.40997
162	2.4107		1110	2.41993		192	2.40219
165	2.41542		1113	2.42042		195	2.4125
168	2.41356		1116	2.42088		198	2.40575
171	2.41677		1119	2.42258		201	2.41019
174	2.4091		1182	2.42529		204	2.42142
177	2.40901		1185	2.42215		207	2.42722
180	2.4041		1188	2.4237		210	2.42096
183	2.40839		1194	2.4247		213	2.42422
186	2.40605		1197	2.42313		216	2.42224
189	2.40997		1203	2.4239		219	2.42498
192	2.40219		1209	2.42456		222	2.42092
195	2.4125		1395	2.43141		225	2.42381
198	2.40575		1404	2.43025		228	2.42108
201	2.41019		1407	2.43119		231	2.42021
204	2.42142		1569	2.43264		234	2.41293
207	2.42722		1572	2.43137		237	2.41082
210	2.42096		1575	2.43453		240	2.40645
213	2.42422		1578	2.43154		243	2.41051
216	2.42224		1584	2.4315		246	2.40864
219	2.42498		1587	2.43251		249	2.41421
222	2.42092		1596	2.43214		252	2.41304
225	2.42381		1599	2.43497		255	2.41645
228	2.42108		1608	2.43653		258	2.41694
231	2.42021		1611	2.43677		261	2.40789
234	2.41293		1614	2.43658		264	2.41758
237	2.41082		1683	2.43764		267	2.41016
240	2.40645		1686	2.43757		270	2.40895
243	2.41051		1716	2.43442		273	2.41096
246	2.40864		1752	2.43656		276	2.41327
249	2.41421		1755	2.43689		279	2.40992
252	2.41304		1758	2.43556		282	2.40825
255	2.41645		1761	2.43859		285	2.41025
258	2.41694		1800	2.44011		288	2.41411
261	2.40789		1803	2.44087		291	2.40455
264	2.41758		1815	2.44039		294	2.38624
267	2.41016		1827	2.44097		297	2.38768
270	2.40895		1836	2.43876		300	2.39001
273	2.41096		1842	2.44116		303	2.3886
276	2.41327		1899	2.43987		306	2.39132
279	2.40992		1902	2.44242		309	2.3961
282	2.40825		1908	2.44423		312	2.39517
285	2.41025		1911	2.44384		315	2.39166
288	2.41411		1914	2.44032		318	2.39299
291	2.40455		1917	2.44357		321	2.39598
294	2.38624		1920	2.44358		324	2.40798
297	2.38768		1938	2.44141		330	2.40705
300	2.39001		1956	2.44525		333	2.40619
303	2.3886		1962	2.4431		348	2.40611
306	2.39132		1971	2.44573		354	2.39635
309	2.3961		1977	2.44475		357	2.39257
312	2.39517		1980	2.44322		360	2.39651
315	2.39166		1986	2.44269		363	2.40005
318	2.39299		1992	2.44279		366	2.39627
321	2.39598		2043	2.44676		369	2.39801
324	2.40798		2049	2.44589		372	2.39596
327	2.40373		2055	2.44663		375	2.39778
330	2.40705		2058	2.44646		378	2.39495
333	2.40619		2064	2.44781		381	2.42341
336	2.40244		2070	2.44401		384	2.43357
339	2.40244		2076	2.44806		387	2.43607
342	2.40248		2079	2.44858		390	2.44152
345	2.40199		2082	2.44458		393	2.43813
348	2.40611		2088	2.44423		396	2.43874
351	2.401		2091	2.44603		399	2.43832
354	2.39635		2097	2.44486		402	2.44018
357	2.39257		2100	2.444		405	2.43972
360	2.39651		2133	2.44813		408	2.43552
363	2.40005		2223	2.45143		411	2.4224
366	2.39627		2226	2.45078		414	2.41254
369	2.39801		2235	2.44766		417	2.41508
372	2.39596		2241	2.44971		420	2.41817
375	2.39778		2244	2.45142		423	2.41278
378	2.39495		2250	2.44793		426	2.41293
381	2.42341		2253	2.44906		429	2.41536
384	2.43357		2256	2.45109		432	2.40787
387	2.43607		2259	2.45077		435	2.4138
390	2.44152		2262	2.4509		438	2.40945
393	2.43813		2265	2.44867		459	2.40126
396	2.43874		2268	2.45251		471	2.41977
399	2.43832		2271	2.4509		474	2.4169
402	2.44018		2274	2.44901		477	2.41761
405	2.43972		2277	2.44862		480	2.41853
408	2.43552		2307	2.4542		483	2.41657
411	2.4224		2343	2.45425		486	2.41497
414	2.41254		2349	2.45375		489	2.41779
417	2.41508		2355	2.45156		492	2.41967
420	2.41817		2358	2.45347		495	2.42254
423	2.41278		2361	2.45411		498	2.42066
426	2.41293		2367	2.45301		510	2.40982
429	2.41536		2379	2.45268		531	2.41326
432	2.40787		2382	2.45131		534	2.41238
435	2.4138		2385	2.45223		537	2.41277
438	2.40945		2388	2.45132		546	2.41278
441	2.40548		2394	2.45291		549	2.41622
444	2.40363		2397	2.45474		552	2.41526
447	2.40508		2412	2.45651		555	2.42762
450	2.4049		2433	2.45399		558	2.42425
453	2.40615		2436	2.45392		561	2.42751
456	2.4047		2439	2.45301		564	2.42941
459	2.40126		2442	2.45439		567	2.433
462	2.40506		2445	2.45644		570	2.43306
465	2.40841		2448	2.45669		573	2.43441
468	2.40395		2451	2.45721		576	2.4363
471	2.41977		2454	2.45487		579	2.43646
474	2.4169		2457	2.45661		582	2.431
477	2.41761		2517	2.45443		585	2.43463
480	2.41853		2583	2.45693		588	2.42877
483	2.41657		2586	2.4568		591	2.42584
486	2.41497		2589	2.45987		594	2.42506
489	2.41779		2592	2.45979		597	2.42595
492	2.41967		2595	2.45677		600	2.4248
495	2.42254		2598	2.46114		603	2.42946
498	2.42066		2601	2.45928		606	2.43609
501	2.40767		2607	2.45705		609	2.43164
504	2.40599		2610	2.46125		612	2.42879
507	2.4094		2622	2.45739		615	2.43413
510	2.40982		2628	2.46035		618	2.4216
513	2.40845		2631	2.45741		621	2.41642
516	2.40629		2667	2.45911		624	2.41587
519	2.40808		2673	2.46102		627	2.41476
522	2.40581		2679	2.46334		630	2.41394
525	2.40712		2691	2.46292		633	2.41747
528	2.40903		2697	2.46111		639	2.41905
531	2.41326		2703	2.46051		642	2.41499
534	2.41238		2706	2.46158		645	2.41712
537	2.41277		2712	2.45977		648	2.41357
540	2.4081		2715	2.45931		651	2.40499
543	2.40853		2718	2.46119		654	2.40523
546	2.41278		2721	2.46145		657	2.40785
549	2.41622		2724	2.46266		660	2.40691
552	2.41526		2757	2.46281		663	2.4017
555	2.42762		2763	2.46462		672	2.40795
558	2.42425		2778	2.46301		684	2.40405
561	2.42751		2790	2.46155		690	2.41656
564	2.42941		2796	2.46178		693	2.41617
567	2.433		2799	2.46212		699	2.41933
570	2.43306		2802	2.46297		702	2.43276
573	2.43441		2805	2.46657		705	2.42928
576	2.4363		2808	2.46533		708	2.4372
579	2.43646		2874	2.46685		711	2.43358
582	2.431		2943	2.46904		714	2.42993
585	2.43463		2946	2.46993		717	2.42941
588	2.42877		2952	2.46606		720	2.43445
591	2.42584		2955	2.46969		723	2.43798
594	2.42506		2964	2.46639		726	2.43224
597	2.42595		2997	2.46791		729	2.43312
600	2.4248					732	2.43544
603	2.42946					735	2.43184
606	2.43609					738	2.43774
609	2.43164					741	2.43962
612	2.42879					744	2.43387
615	2.43413					747	2.43167
618	2.4216					750	2.43479
621	2.41642					753	2.43513
624	2.41587					756	2.43412
627	2.41476					759	2.43796
630	2.41394					762	2.43366
633	2.41747					765	2.43206
636	2.4118					768	2.43417
639	2.41905					771	2.43412
642	2.41499					774	2.43281
645	2.41712					777	2.43843
648	2.41357					780	2.43445
651	2.40499					783	2.43656
654	2.40523					786	2.43989
657	2.40785					789	2.43731
660	2.40691					792	2.43379
663	2.4017					795	2.43239
666	2.4091					798	2.43221
669	2.41155					801	2.43454
672	2.40795					804	2.43536
675	2.41089					807	2.43396
678	2.4099					810	2.43394
681	2.40878					813	2.4367
684	2.40405					816	2.43298
687	2.41245					819	2.43359
690	2.41656					822	2.42932
693	2.41617					825	2.43505
696	2.4139					828	2.44702
699	2.41933					831	2.44443
702	2.43276					834	2.44211
705	2.42928					837	2.44455
708	2.4372					840	2.44098
711	2.43358					843	2.43812
714	2.42993					846	2.43344
717	2.42941					849	2.43823
720	2.43445					852	2.43715
723	2.43798					855	2.4396
726	2.43224					858	2.42984
729	2.43312					861	2.42922
732	2.43544					864	2.42232
735	2.43184					867	2.42549
738	2.43774					870	2.4238
741	2.43962					873	2.4274
744	2.43387					876	2.42257
747	2.43167					879	2.42011
750	2.43479					882	2.42316
753	2.43513					885	2.43011
756	2.43412					888	2.4395
759	2.43796					891	2.43887
762	2.43366					894	2.44037
765	2.43206					897	2.44191
768	2.43417					900	2.43913
771	2.43412					903	2.43735
774	2.43281					906	2.44575
777	2.43843					909	2.44328
780	2.43445					912	2.44356
783	2.43656					915	2.4319
786	2.43989					918	2.42808
789	2.43731					921	2.42276
792	2.43379					924	2.42258
795	2.43239					927	2.4265
798	2.43221					933	2.42448
801	2.43454					939	2.42218
804	2.43536					942	2.42263
807	2.43396					945	2.42517
810	2.43394					948	2.42626
813	2.4367					951	2.43096
816	2.43298					954	2.43037
819	2.43359					957	2.42893
822	2.42932					960	2.43096
825	2.43505					963	2.43018
828	2.44702					966	2.43131
831	2.44443					969	2.43284
834	2.44211					972	2.42628
837	2.44455					975	2.44462
840	2.44098					978	2.44368
843	2.43812					981	2.44311
846	2.43344					984	2.44158
849	2.43823					987	2.44205
852	2.43715					990	2.44205
855	2.4396					993	2.44244
858	2.42984					996	2.44165
861	2.42922					999	2.44411
864	2.42232					1002	2.4433
867	2.42549					1005	2.43259
870	2.4238					1008	2.42923
873	2.4274					1011	2.42949
876	2.42257					1014	2.43318
879	2.42011					1017	2.4271
882	2.42316					1020	2.42414
885	2.43011					1023	2.42779
888	2.4395					1026	2.4279
891	2.43887					1029	2.42518
894	2.44037					1032	2.42576
897	2.44191					1035	2.41584
900	2.43913					1038	2.41471
903	2.43735					1041	2.41657
906	2.44575					1044	2.41684
909	2.44328					1056	2.41527
912	2.44356					1062	2.42392
915	2.4319					1065	2.43868
918	2.42808					1068	2.44139
921	2.42276					1071	2.44041
924	2.42258					1074	2.44454
927	2.4265					1077	2.43681
930	2.41872					1080	2.44184
933	2.42448					1083	2.43983
936	2.41996					1086	2.4438
939	2.42218					1089	2.44484
942	2.42263					1092	2.43213
945	2.42517					1107	2.41584
948	2.42626					1122	2.43495
951	2.43096					1125	2.44769
954	2.43037					1128	2.4454
957	2.42893					1131	2.44038
960	2.43096					1134	2.4427
963	2.43018					1137	2.44411
966	2.43131					1140	2.44096
969	2.43284					1143	2.44047
972	2.42628					1146	2.44708
975	2.44462					1149	2.44326
978	2.44368					1152	2.43858
981	2.44311					1155	2.432
984	2.44158					1158	2.432
987	2.44205					1161	2.4325
990	2.44205					1164	2.43381
993	2.44244					1167	2.43416
996	2.44165					1170	2.4331
999	2.44411					1173	2.43355
1002	2.4433					1176	2.43179
1005	2.43259					1179	2.43016
1008	2.42923					1191	2.42683
1011	2.42949					1200	2.42099
1014	2.43318					1206	2.42783
1017	2.4271					1212	2.42079
1020	2.42414					1215	2.4212
1023	2.42779					1218	2.41727
1026	2.4279					1221	2.41584
1029	2.42518					1224	2.41876
1032	2.42576					1227	2.41628
1035	2.41584					1230	2.41455
1038	2.41471					1233	2.41226
1041	2.41657					1236	2.41448
1044	2.41684					1239	2.41563
1047	2.41976					1242	2.43263
1050	2.42259					1245	2.43614
1053	2.41808					1248	2.43181
1056	2.41527					1251	2.43311
1059	2.42017					1254	2.43551
1062	2.42392					1257	2.43715
1065	2.43868					1260	2.43888
1068	2.44139					1263	2.43718
1071	2.44041					1266	2.43544
1074	2.44454					1269	2.43409
1077	2.43681					1272	2.4149
1080	2.44184					1275	2.4164
1083	2.43983					1278	2.41776
1086	2.4438					1281	2.4158
1089	2.44484					1284	2.41476
1092	2.43213					1287	2.41386
1095	2.42072					1290	2.41491
1098	2.42125					1293	2.41372
1101	2.41929					1296	2.41138
1104	2.42202					1299	2.41359
1107	2.41584					1302	2.44315
1110	2.41993					1305	2.44329
1113	2.42042					1308	2.4434
1116	2.42088					1311	2.44355
1119	2.42258					1314	2.44328
1122	2.43495					1317	2.44314
1125	2.44769					1320	2.44662
1128	2.4454					1323	2.44488
1131	2.44038					1326	2.44545
1134	2.4427					1329	2.44628
1137	2.44411					1332	2.44749
1140	2.44096					1335	2.44806
1143	2.44047					1338	2.44822
1146	2.44708					1341	2.45274
1149	2.44326					1344	2.45052
1152	2.43858					1347	2.44828
1155	2.432					1350	2.44697
1158	2.432					1353	2.44617
1161	2.4325					1356	2.45344
1164	2.43381					1359	2.44633
1167	2.43416					1362	2.43992
1170	2.4331					1365	2.43836
1173	2.43355					1368	2.44394
1176	2.43179					1371	2.43718
1179	2.43016					1374	2.43955
1182	2.42529					1377	2.4373
1185	2.42215					1380	2.43955
1188	2.4237					1383	2.44368
1191	2.42683					1386	2.44292
1194	2.4247					1389	2.4418
1197	2.42313					1392	2.43641
1200	2.42099					1398	2.43203
1203	2.4239					1401	2.43594
1206	2.42783					1410	2.43464
1209	2.42456					1413	2.43428
1212	2.42079					1416	2.43511
1215	2.4212					1419	2.44763
1218	2.41727					1422	2.4601
1221	2.41584					1425	2.46316
1224	2.41876					1428	2.46019
1227	2.41628					1431	2.46169
1230	2.41455					1434	2.46431
1233	2.41226					1437	2.46427
1236	2.41448					1440	2.46052
1239	2.41563					1443	2.46021
1242	2.43263					1446	2.46012
1245	2.43614					1449	2.45259
1248	2.43181					1452	2.44425
1251	2.43311					1455	2.44597
1254	2.43551					1458	2.44602
1257	2.43715					1461	2.4426
1260	2.43888					1464	2.44398
1263	2.43718					1467	2.44222
1266	2.43544					1470	2.44311
1269	2.43409					1473	2.44681
1272	2.4149					1476	2.44583
1275	2.4164					1479	2.44669
1278	2.41776					1482	2.44921
1281	2.4158					1485	2.45052
1284	2.41476					1488	2.45036
1287	2.41386					1491	2.45499
1290	2.41491					1494	2.45272
1293	2.41372					1497	2.4528
1296	2.41138					1500	2.45191
1299	2.41359					1503	2.45797
1302	2.44315					1506	2.45847
1305	2.44329					1509	2.44872
1308	2.4434					1512	2.44677
1311	2.44355					1515	2.44786
1314	2.44328					1518	2.44735
1317	2.44314					1521	2.45057
1320	2.44662					1524	2.44324
1323	2.44488					1527	2.44146
1326	2.44545					1530	2.44846
1329	2.44628					1533	2.44409
1332	2.44749					1536	2.44242
1335	2.44806					1539	2.45505
1338	2.44822					1542	2.45579
1341	2.45274					1545	2.45606
1344	2.45052					1548	2.45575
1347	2.44828					1551	2.45508
1350	2.44697					1554	2.45653
1353	2.44617					1557	2.45519
1356	2.45344					1560	2.45511
1359	2.44633					1563	2.45391
1362	2.43992					1566	2.44763
1365	2.43836					1581	2.43664
1368	2.44394					1590	2.42793
1371	2.43718					1593	2.42978
1374	2.43955					1602	2.44443
1377	2.4373					1605	2.44372
1380	2.43955					1617	2.44157
1383	2.44368					1620	2.44461
1386	2.44292					1623	2.43913
1389	2.4418					1626	2.43887
1392	2.43641					1629	2.44503
1395	2.43141					1632	2.44533
1398	2.43203					1635	2.45138
1401	2.43594					1638	2.45085
1404	2.43025					1641	2.4486
1407	2.43119					1644	2.44404
1410	2.43464					1647	2.44862
1413	2.43428					1650	2.44748
1416	2.43511					1653	2.44617
1419	2.44763					1656	2.44398
1422	2.4601					1659	2.44278
1425	2.46316					1662	2.4457
1428	2.46019					1665	2.44105
1431	2.46169					1668	2.44355
1434	2.46431					1671	2.44077
1437	2.46427					1674	2.44401
1440	2.46052					1677	2.44699
1443	2.46021					1680	2.43126
1446	2.46012					1689	2.42449
1449	2.45259					1692	2.4269
1452	2.44425					1695	2.42964
1455	2.44597					1698	2.42934
1458	2.44602					1701	2.42984
1461	2.4426					1704	2.43
1464	2.44398					1707	2.43141
1467	2.44222					1710	2.43053
1470	2.44311					1713	2.43264
1473	2.44681					1719	2.44934
1476	2.44583					1722	2.44521
1479	2.44669					1725	2.44179
1482	2.44921					1728	2.44744
1485	2.45052					1731	2.44633
1488	2.45036					1734	2.44356
1491	2.45499					1737	2.44431
1494	2.45272					1740	2.44423
1497	2.4528					1743	2.44631
1500	2.45191					1746	2.44205
1503	2.45797					1749	2.43453
1506	2.45847					1764	2.42914
1509	2.44872					1767	2.43113
1512	2.44677					1770	2.43058
1515	2.44786					1773	2.43327
1518	2.44735					1776	2.43015
1521	2.45057					1779	2.44331
1524	2.44324					1782	2.44538
1527	2.44146					1785	2.44842
1530	2.44846					1788	2.44885
1533	2.44409					1791	2.44755
1536	2.44242					1794	2.44238
1539	2.45505					1797	2.44208
1542	2.45579					1806	2.43591
1545	2.45606					1809	2.43457
1548	2.45575					1812	2.43326
1551	2.45508					1818	2.43524
1554	2.45653					1821	2.43303
1557	2.45519					1824	2.43357
1560	2.45511					1830	2.43492
1563	2.45391					1833	2.43704
1566	2.44763					1839	2.44381
1569	2.43264					1845	2.44462
1572	2.43137					1848	2.44353
1575	2.43453					1851	2.44704
1578	2.43154					1854	2.44498
1581	2.43664					1857	2.44319
1584	2.4315					1860	2.44635
1587	2.43251					1863	2.44674
1590	2.42793					1866	2.45547
1593	2.42978					1869	2.45446
1596	2.43214					1872	2.45423
1599	2.43497					1875	2.45832
1602	2.44443					1878	2.45727
1605	2.44372					1881	2.45668
1608	2.43653					1884	2.46002
1611	2.43677					1887	2.45784
1614	2.43658					1890	2.45392
1617	2.44157					1893	2.45517
1620	2.44461					1896	2.44719
1623	2.43913					1905	2.4378
1626	2.43887					1923	2.43892
1629	2.44503					1926	2.45038
1632	2.44533					1929	2.45245
1635	2.45138					1932	2.45006
1638	2.45085					1935	2.44647
1641	2.4486					1941	2.44804
1644	2.44404					1944	2.44978
1647	2.44862					1947	2.44643
1650	2.44748					1950	2.44684
1653	2.44617					1953	2.44958
1656	2.44398					1959	2.44631
1659	2.44278					1965	2.44842
1662	2.4457					1968	2.44643
1665	2.44105					1974	2.4463
1668	2.44355					1983	2.44024
1671	2.44077					1989	2.43692
1674	2.44401					1995	2.43657
1677	2.44699					1998	2.43917
1680	2.43126					2001	2.43706
1683	2.43764					2004	2.43853
1686	2.43757					2007	2.43999
1689	2.42449					2010	2.43876
1692	2.4269					2013	2.43952
1695	2.42964					2016	2.43534
1698	2.42934					2019	2.43542
1701	2.42984					2022	2.43566
1704	2.43					2025	2.43071
1707	2.43141					2028	2.4321
1710	2.43053					2031	2.43492
1713	2.43264					2034	2.43572
1716	2.43442					2037	2.43211
1719	2.44934					2040	2.43557
1722	2.44521					2046	2.44925
1725	2.44179					2052	2.44815
1728	2.44744					2061	2.44229
1731	2.44633					2067	2.44079
1734	2.44356					2073	2.44179
1737	2.44431					2085	2.44909
1740	2.44423					2094	2.44314
1743	2.44631					2103	2.45794
1746	2.44205					2106	2.47279
1749	2.43453					2109	2.46989
1752	2.43656					2112	2.46844
1755	2.43689					2115	2.4729
1758	2.43556					2118	2.46981
1761	2.43859					2121	2.4675
1764	2.42914					2124	2.46787
1767	2.43113					2127	2.46935
1770	2.43058					2130	2.46434
1773	2.43327					2136	2.43722
1776	2.43015					2139	2.43841
1779	2.44331					2142	2.43586
1782	2.44538					2145	2.44347
1785	2.44842					2148	2.43915
1788	2.44885					2151	2.43989
1791	2.44755					2154	2.43729
1794	2.44238					2157	2.44122
1797	2.44208					2160	2.43943
1800	2.44011					2163	2.43243
1803	2.44087					2166	2.43252
1806	2.43591					2169	2.42971
1809	2.43457					2172	2.42606
1812	2.43326					2175	2.42496
1815	2.44039					2178	2.42457
1818	2.43524					2181	2.42855
1821	2.43303					2184	2.43255
1824	2.43357					2187	2.43054
1827	2.44097					2190	2.42755
1830	2.43492					2196	2.41928
1833	2.43704					2199	2.41943
1836	2.43876					2202	2.41929
1839	2.44381					2205	2.42291
1842	2.44116					2208	2.42202
1845	2.44462					2211	2.41992
1848	2.44353					2217	2.42205
1851	2.44704					2229	2.45313
1854	2.44498					2232	2.44383
1857	2.44319					2238	2.44368
1860	2.44635					2247	2.45361
1863	2.44674					2280	2.45693
1866	2.45547					2283	2.4595
1869	2.45446					2286	2.45589
1872	2.45423					2289	2.45964
1875	2.45832					2292	2.46737
1878	2.45727					2295	2.46071
1881	2.45668					2298	2.45841
1884	2.46002					2301	2.46116
1887	2.45784					2304	2.45874
1890	2.45392					2310	2.45895
1893	2.45517					2313	2.46934
1896	2.44719					2316	2.4703
1899	2.43987					2319	2.46599
1902	2.44242					2322	2.46881
1905	2.4378					2325	2.46996
1908	2.44423					2328	2.47041
1911	2.44384					2331	2.47123
1914	2.44032					2334	2.46941
1917	2.44357					2337	2.46699
1920	2.44358					2340	2.46673
1923	2.43892					2346	2.45593
1926	2.45038					2352	2.4565
1929	2.45245					2364	2.45823
1932	2.45006					2370	2.44922
1935	2.44647					2373	2.44924
1938	2.44141					2376	2.44904
1941	2.44804					2391	2.45042
1944	2.44978					2400	2.45874
1947	2.44643					2403	2.46056
1950	2.44684					2406	2.46063
1953	2.44958					2409	2.45889
1956	2.44525					2415	2.46534
1959	2.44631					2418	2.46559
1962	2.4431					2421	2.46455
1965	2.44842					2424	2.46347
1968	2.44643					2427	2.46373
1971	2.44573					2430	2.45027
1974	2.4463					2460	2.46754
1977	2.44475					2463	2.4659
1980	2.44322					2466	2.4643
1983	2.44024					2469	2.46649
1986	2.44269					2472	2.46976
1989	2.43692					2475	2.46843
1992	2.44279					2478	2.46613
1995	2.43657					2481	2.46997
1998	2.43917					2484	2.47409
2001	2.43706					2487	2.46191
2004	2.43853					2490	2.44105
2007	2.43999					2493	2.44252
2010	2.43876					2496	2.44094
2013	2.43952					2499	2.44589
2016	2.43534					2502	2.44336
2019	2.43542					2505	2.44266
2022	2.43566					2508	2.4422
2025	2.43071					2511	2.44195
2028	2.4321					2514	2.44505
2031	2.43492					2520	2.47506
2034	2.43572					2523	2.47462
2037	2.43211					2526	2.47383
2040	2.43557					2529	2.47129
2043	2.44676					2532	2.47383
2046	2.44925					2535	2.47441
2049	2.44589					2538	2.47624
2052	2.44815					2541	2.47747
2055	2.44663					2544	2.47146
2058	2.44646					2547	2.46076
2061	2.44229					2550	2.44587
2064	2.44781					2553	2.44048
2067	2.44079					2556	2.44132
2070	2.44401					2559	2.44568
2073	2.44179					2562	2.44448
2076	2.44806					2565	2.44393
2079	2.44858					2568	2.44478
2082	2.44458					2571	2.44902
2085	2.44909					2574	2.44096
2088	2.44423					2577	2.45276
2091	2.44603					2580	2.45383
2094	2.44314					2604	2.45634
2097	2.44486					2613	2.4637
2100	2.444					2616	2.46249
2103	2.45794					2619	2.46343
2106	2.47279					2625	2.45533
2109	2.46989					2634	2.45642
2112	2.46844					2637	2.44786
2115	2.4729					2640	2.44565
2118	2.46981					2643	2.44461
2121	2.4675					2646	2.44421
2124	2.46787					2649	2.44006
2127	2.46935					2652	2.44684
2130	2.46434					2655	2.44427
2133	2.44813					2658	2.44788
2136	2.43722					2661	2.44681
2139	2.43841					2664	2.44856
2142	2.43586					2670	2.45671
2145	2.44347					2676	2.46577
2148	2.43915					2682	2.46558
2151	2.43989					2685	2.47064
2154	2.43729					2688	2.46526
2157	2.44122					2694	2.46695
2160	2.43943					2700	2.45818
2163	2.43243					2709	2.45875
2166	2.43252					2727	2.47751
2169	2.42971					2730	2.47669
2172	2.42606					2733	2.47961
2175	2.42496					2736	2.4758
2178	2.42457					2739	2.47277
2181	2.42855					2742	2.47838
2184	2.43255					2745	2.47892
2187	2.43054					2748	2.47858
2190	2.42755					2751	2.47698
2193	2.41705					2754	2.47327
2196	2.41928					2760	2.46704
2199	2.41943					2766	2.46843
2202	2.41929					2769	2.46836
2205	2.42291					2772	2.46805
2208	2.42202					2775	2.46795
2211	2.41992					2781	2.46612
2214	2.4182					2784	2.46778
2217	2.42205					2787	2.46084
2220	2.41882					2793	2.45848
2223	2.45143					2811	2.45914
2226	2.45078					2814	2.45531
2229	2.45313					2817	2.44579
2232	2.44383					2820	2.44224
2235	2.44766					2823	2.44824
2238	2.44368					2826	2.44768
2241	2.44971					2829	2.44511
2244	2.45142					2832	2.45058
2247	2.45361					2835	2.45022
2250	2.44793					2838	2.44665
2253	2.44906					2841	2.45008
2256	2.45109					2844	2.44705
2259	2.45077					2847	2.44864
2262	2.4509					2850	2.45103
2265	2.44867					2853	2.45133
2268	2.45251					2856	2.44859
2271	2.4509					2859	2.45043
2274	2.44901					2862	2.45028
2277	2.44862					2865	2.45306
2280	2.45693					2868	2.44685
2283	2.4595					2871	2.44643
2286	2.45589					2877	2.47107
2289	2.45964					2880	2.47048
2292	2.46737					2883	2.47436
2295	2.46071					2886	2.47467
2298	2.45841					2889	2.47137
2301	2.46116					2892	2.47449
2304	2.45874					2895	2.47616
2307	2.4542					2898	2.47305
2310	2.45895					2901	2.47691
2313	2.46934					2904	2.47589
2316	2.4703					2907	2.4775
2319	2.46599					2910	2.47505
2322	2.46881					2913	2.47736
2325	2.46996					2916	2.48187
2328	2.47041					2919	2.47659
2331	2.47123					2922	2.47705
2334	2.46941					2925	2.47893
2337	2.46699					2928	2.48243
2340	2.46673					2931	2.47815
2343	2.45425					2934	2.47132
2346	2.45593					2937	2.47026
2349	2.45375					2940	2.47301
2352	2.4565					2949	2.47561
2355	2.45156					2958	2.47321
2358	2.45347					2961	2.47432
2361	2.45411					2967	2.46105
2364	2.45823					2970	2.4581
2367	2.45301					2973	2.46162
2370	2.44922					2976	2.46411
2373	2.44924					2979	2.46246
2376	2.44904					2982	2.46057
2379	2.45268					2985	2.45619
2382	2.45131					2988	2.4599
2385	2.45223					2991	2.46176
2388	2.45132					2994	2.46375
2391	2.45042
2394	2.45291
2397	2.45474
2400	2.45874
2403	2.46056
2406	2.46063
2409	2.45889
2412	2.45651
2415	2.46534
2418	2.46559
2421	2.46455
2424	2.46347
2427	2.46373
2430	2.45027
2433	2.45399
2436	2.45392
2439	2.45301
2442	2.45439
2445	2.45644
2448	2.45669
2451	2.45721
2454	2.45487
2457	2.45661
2460	2.46754
2463	2.4659
2466	2.4643
2469	2.46649
2472	2.46976
2475	2.46843
2478	2.46613
2481	2.46997
2484	2.47409
2487	2.46191
2490	2.44105
2493	2.44252
2496	2.44094
2499	2.44589
2502	2.44336
2505	2.44266
2508	2.4422
2511	2.44195
2514	2.44505
2517	2.45443
2520	2.47506
2523	2.47462
2526	2.47383
2529	2.47129
2532	2.47383
2535	2.47441
2538	2.47624
2541	2.47747
2544	2.47146
2547	2.46076
2550	2.44587
2553	2.44048
2556	2.44132
2559	2.44568
2562	2.44448
2565	2.44393
2568	2.44478
2571	2.44902
2574	2.44096
2577	2.45276
2580	2.45383
2583	2.45693
2586	2.4568
2589	2.45987
2592	2.45979
2595	2.45677
2598	2.46114
2601	2.45928
2604	2.45634
2607	2.45705
2610	2.46125
2613	2.4637
2616	2.46249
2619	2.46343
2622	2.45739
2625	2.45533
2628	2.46035
2631	2.45741
2634	2.45642
2637	2.44786
2640	2.44565
2643	2.44461
2646	2.44421
2649	2.44006
2652	2.44684
2655	2.44427
2658	2.44788
2661	2.44681
2664	2.44856
2667	2.45911
2670	2.45671
2673	2.46102
2676	2.46577
2679	2.46334
2682	2.46558
2685	2.47064
2688	2.46526
2691	2.46292
2694	2.46695
2697	2.46111
2700	2.45818
2703	2.46051
2706	2.46158
2709	2.45875
2712	2.45977
2715	2.45931
2718	2.46119
2721	2.46145
2724	2.46266
2727	2.47751
2730	2.47669
2733	2.47961
2736	2.4758
2739	2.47277
2742	2.47838
2745	2.47892
2748	2.47858
2751	2.47698
2754	2.47327
2757	2.46281
2760	2.46704
2763	2.46462
2766	2.46843
2769	2.46836
2772	2.46805
2775	2.46795
2778	2.46301
2781	2.46612
2784	2.46778
2787	2.46084
2790	2.46155
2793	2.45848
2796	2.46178
2799	2.46212
2802	2.46297
2805	2.46657
2808	2.46533
2811	2.45914
2814	2.45531
2817	2.44579
2820	2.44224
2823	2.44824
2826	2.44768
2829	2.44511
2832	2.45058
2835	2.45022
2838	2.44665
2841	2.45008
2844	2.44705
2847	2.44864
2850	2.45103
2853	2.45133
2856	2.44859
2859	2.45043
2862	2.45028
2865	2.45306
2868	2.44685
2871	2.44643
2874	2.46685
2877	2.47107
2880	2.47048
2883	2.47436
2886	2.47467
2889	2.47137
2892	2.47449
2895	2.47616
2898	2.47305
2901	2.47691
2904	2.47589
2907	2.4775
2910	2.47505
2913	2.47736
2916	2.48187
2919	2.47659
2922	2.47705
2925	2.47893
2928	2.48243
2931	2.47815
2934	2.47132
2937	2.47026
2940	2.47301
2943	2.46904
2946	2.46993
2949	2.47561
2952	2.46606
2955	2.46969
2958	2.47321
2961	2.47432
2964	2.46639
2967	2.46105
2970	2.4581
2973	2.46162
2976	2.46411
2979	2.46246
2982	2.46057
2985	2.45619
2988	2.4599
2991	2.46176
2994	2.46375
2997	2.46791

## Sheet: Plot b1
Original Data			Linear Fit			Noise (k=0.0001)			Outliers (k=0.05)
time/min	NH4		time/min	NH4		time/min	NH4		time/min	NH4
0	2.3473		531	2.31088		234	2.32992		0	2.3473
3	2.34816		534	2.30955		237	2.32788		3	2.34816
6	2.34998		537	2.3052		240	2.32447		6	2.34998
9	2.34733		540	2.30364		243	2.32735		9	2.34733
12	2.34673		543	2.30856		246	2.33016		12	2.34673
15	2.34667		546	2.30632		249	2.33555		15	2.34667
18	2.351		549	2.30946		252	2.32895		18	2.351
21	2.34837		552	2.31032		255	2.32662		21	2.34837
24	2.3421		555	2.30518		258	2.33032		24	2.3421
27	2.35586		558	2.30455		261	2.33103		27	2.35586
30	2.36174		561	2.30457		414	2.32586		30	2.36174
33	2.35958		564	2.29959		417	2.32656		33	2.35958
36	2.36343		567	2.30727		420	2.32875		36	2.36343
39	2.36309		570	2.30358		423	2.32608		39	2.36309
42	2.36261		573	2.30062		426	2.32162		42	2.36261
45	2.36605		576	2.30344		429	2.32281		45	2.36605
48	2.36286		579	2.3016		432	2.32284		48	2.36286
51	2.36613		582	2.29961		435	2.32182		51	2.36613
54	2.35626		585	2.301		438	2.32329		54	2.35626
57	2.34157		588	2.30465		441	2.3313		57	2.34157
60	2.3383		591	2.30194		444	2.33628		60	2.3383
63	2.34106		594	2.30063		447	2.33641		63	2.34106
66	2.34169		597	2.30129		450	2.33376		66	2.34169
69	2.34206		600	2.29832		453	2.33677		69	2.34206
72	2.34183		603	2.30041		456	2.335		72	2.34183
75	2.33625		606	2.30473		459	2.33801		75	2.33625
78	2.34295		609	2.30618		462	2.33406		78	2.34295
81	2.34194		615	2.31382		465	2.32947		81	2.34194
84	2.34561		621	2.30574		468	2.33167		84	2.34561
87	2.36761		624	2.30973		471	2.34677		87	2.36761
90	2.37084		627	2.30817		477	2.34361		90	2.37084
93	2.36607		630	2.31033		480	2.32487		93	2.36607
96	2.3676		633	2.30623		483	2.33399		96	2.3676
99	2.36945		636	2.3074		486	2.32818		99	2.36945
102	2.36642		639	2.30813		489	2.33202		102	2.36642
105	2.36653		642	2.31158		492	2.33088		105	2.36653
108	2.36418		645	2.31131		495	2.33192		108	2.36418
111	2.365		648	2.31219		498	2.32768		111	2.365
114	2.37118		672	2.31579		501	2.32163		114	2.37118
117	2.35804		690	2.31579		504	2.31908		117	2.35804
120	2.35723		693	2.31442		507	2.322		120	2.35723
123	2.35953		696	2.31529		510	2.31761		123	2.35953
126	2.35883		702	2.31728		513	2.32103		126	2.35883
129	2.35898		705	2.31411		516	2.31889		129	2.35898
132	2.36268		708	2.31319		519	2.31757		132	2.36268
135	2.35476		711	2.31337		522	2.31915		135	2.35476
138	2.35541		714	2.31269		525	2.3155		138	2.35541
141	2.35639		717	2.30921		528	2.3151		141	2.35639
144	2.35083		720	2.31077		612	2.31776		144	2.35083
147	2.3372		723	2.31556		618	2.31483		147	2.3372
150	2.33597		726	2.30861		651	2.32493		150	2.33597
153	2.33976		729	2.3085		654	2.3285		153	2.33976
156	2.33666		732	2.31237		657	2.32688		156	2.33666
159	2.33856		735	2.31243		660	2.32512		159	2.33856
162	2.34348		738	2.31783		663	2.32483		162	2.34348
165	2.34127		741	2.31289		666	2.31959		165	2.34127
168	2.34008		744	2.30889		669	2.32089		168	2.34008
171	2.34294		747	2.30298		675	2.31876		171	2.34294
174	2.36929		750	2.30686		678	2.32262		174	2.36929
177	2.39369		753	2.30886		681	2.31797		177	2.39369
180	2.38717		756	2.30835		684	2.31768		180	2.38717
183	2.38772		759	2.31089		687	2.31767		183	2.38772
186	2.38686		762	2.31022		699	2.3198		186	2.38686
189	2.39073		765	2.31095		795	2.29416		189	2.39073
192	2.38931		768	2.30797		807	2.2946		192	2.38931
195	2.38645		771	2.30023		810	2.29043		195	2.38645
198	2.38952		774	2.302		813	2.2911		198	2.38952
201	2.38847		777	2.30493		816	2.29281		201	2.38847
204	2.37558		780	2.29612		819	2.29426		204	2.37558
207	2.36339		783	2.30261		822	2.29142		207	2.36339
210	2.36642		786	2.30074		825	2.29171		210	2.36642
213	2.37209		789	2.30113		831	2.29722		213	2.37209
216	2.37344		792	2.30068		834	2.29041		216	2.37344
219	2.36665		798	2.30364		837	2.29093		219	2.36665
222	2.36651		801	2.3067		840	2.29434		222	2.36651
225	2.36435		804	2.30672		843	2.29585		225	2.36435
228	2.36456		828	2.29764		846	2.29698		228	2.36456
231	2.37405		948	2.30572		849	2.29168		231	2.37405
234	2.32992		951	2.30777		852	2.29113		264	2.36539
237	2.32788		954	2.30986		855	2.28649		267	2.3635
240	2.32447		957	2.30363		858	2.29449		270	2.36954
243	2.32735		960	2.30304		861	2.2868		273	2.37101
246	2.33016		963	2.30382		864	2.29364		276	2.36529
249	2.33555		966	2.30728		867	2.29015		279	2.36498
252	2.32895		969	2.30664		870	2.28819		282	2.36246
255	2.32662		972	2.30438		873	2.2842		285	2.36716
258	2.33032		1017	2.3078		876	2.28738		288	2.36719
261	2.33103		1029	2.30595		879	2.28633		291	2.36478
264	2.36539		1032	2.30751		882	2.28826		294	2.35387
267	2.3635		1062	2.30904		885	2.28887		297	2.35077
270	2.36954		1125	2.31151		888	2.29192		300	2.34969
273	2.37101		1134	2.3103		891	2.28969		303	2.35645
276	2.36529		1137	2.31165		894	2.29374		306	2.3513
279	2.36498		1149	2.31301		897	2.2873		309	2.35755
282	2.36246		1152	2.31272		900	2.28596		312	2.35386
285	2.36716		1155	2.32503		903	2.28584		315	2.35188
288	2.36719		1158	2.33166		906	2.28892		318	2.35413
291	2.36478		1161	2.33114		909	2.28813		321	2.35782
294	2.35387		1164	2.33154		912	2.29116		324	2.36085
297	2.35077		1167	2.32928		915	2.28628		327	2.35876
300	2.34969		1170	2.32489		918	2.28443		330	2.36123
303	2.35645		1173	2.32377		921	2.28662		333	2.35924
306	2.3513		1176	2.32312		924	2.29344		336	2.35775
309	2.35755		1179	2.32369		927	2.29055		339	2.3573
312	2.35386		1182	2.32623		930	2.29332		342	2.35683
315	2.35188		1185	2.31604		933	2.29495		345	2.35482
318	2.35413		1188	2.32066		936	2.29213		348	2.35022
321	2.35782		1191	2.31419		939	2.28793		351	2.35357
324	2.36085		1194	2.31562		942	2.28838		354	2.36197
327	2.35876		1197	2.31716		945	2.29095		357	2.35952
330	2.36123		1200	2.31954		975	2.29673		360	2.36288
333	2.35924		1203	2.31555		978	2.27384		363	2.35946
336	2.35775		1206	2.31792		981	2.27246		366	2.36148
339	2.3573		1209	2.31926		984	2.27455		369	2.35849
342	2.35683		1212	2.32098		987	2.27366		372	2.36003
345	2.35482		1215	2.3279		990	2.27504		375	2.35697
348	2.35022		1218	2.33303		993	2.27767		378	2.35724
351	2.35357		1221	2.32862		996	2.27156		381	2.36547
354	2.36197		1224	2.3289		999	2.27466		384	2.36895
357	2.35952		1227	2.33186		1002	2.27246		387	2.37022
360	2.36288		1230	2.32822		1005	2.2878		390	2.37422
363	2.35946		1233	2.33058		1008	2.30225		393	2.37122
366	2.36148		1236	2.32843		1011	2.30306		396	2.3708
369	2.35849		1239	2.32963		1014	2.30288		399	2.36858
372	2.36003		1242	2.32598		1020	2.30054		402	2.37053
375	2.35697		1245	2.32375		1023	2.30229		405	2.37266
378	2.35724		1248	2.32295		1026	2.30241		408	2.36851
381	2.36547		1251	2.32303		1035	2.30143		411	2.35316
384	2.36895		1254	2.31915		1038	2.29448		474	2.35572
387	2.37022		1257	2.32084		1041	2.29246
390	2.37422		1260	2.32327		1044	2.29199
393	2.37122		1263	2.32384		1047	2.29256
396	2.3708		1266	2.32478		1050	2.29699
399	2.36858		1269	2.32338		1053	2.2939
402	2.37053		1272	2.31922		1056	2.29895
405	2.37266		1275	2.31701		1059	2.29828
408	2.36851		1278	2.31491		1065	2.30047
411	2.35316		1281	2.31825		1068	2.29509
414	2.32586		1284	2.32113		1071	2.29546
417	2.32656		1287	2.32329		1074	2.30111
420	2.32875		1290	2.32309		1077	2.29601
423	2.32608		1293	2.32358		1080	2.29353
426	2.32162		1296	2.32396		1083	2.29702
429	2.32281		1299	2.32208		1086	2.29745
432	2.32284		1302	2.33613		1089	2.29899
435	2.32182		1335	2.33372		1092	2.29745
438	2.32329		1338	2.33786		1095	2.29625
441	2.3313		1341	2.33525		1098	2.29535
444	2.33628		1347	2.33863		1101	2.29889
447	2.33641		1353	2.33946		1104	2.29984
450	2.33376		1356	2.33642		1107	2.29515
453	2.33677		1422	2.3286		1110	2.29485
456	2.335		1425	2.32024		1113	2.3017
459	2.33801		1428	2.32782		1116	2.29712
462	2.33406		1431	2.32676		1119	2.29982
465	2.32947		1434	2.32603		1122	2.29997
468	2.33167		1437	2.3275		1128	2.30523
471	2.34677		1440	2.32789		1131	2.30425
474	2.35572		1443	2.32943		1140	2.30806
477	2.34361		1446	2.32732		1143	2.30799
480	2.32487		1449	2.32587		1146	2.30909
483	2.33399		1452	2.32855		1305	2.35327
486	2.32818		1455	2.32865		1308	2.34996
489	2.33202		1458	2.32873		1311	2.34833
492	2.33088		1461	2.32786		1314	2.35192
495	2.33192		1464	2.33124		1317	2.35424
498	2.32768		1467	2.32703		1320	2.34785
501	2.32163		1470	2.33027		1323	2.3491
504	2.31908		1473	2.33083		1326	2.34706
507	2.322		1476	2.33224		1329	2.34814
510	2.31761		1479	2.33028		1332	2.34202
513	2.32103		1482	2.33608		1344	2.34022
516	2.31889		1485	2.3298		1350	2.34019
519	2.31757		1488	2.3334		1359	2.34182
522	2.31915		1491	2.32957		1362	2.34511
525	2.3155		1494	2.33452		1365	2.35134
528	2.3151		1497	2.33874		1368	2.35367
531	2.31088		1500	2.33376		1371	2.3458
534	2.30955		1503	2.33857		1374	2.34911
537	2.3052		1506	2.33339		1377	2.34767
540	2.30364		1509	2.33847		1380	2.34644
543	2.30856		1512	2.34438		1383	2.35014
546	2.30632		1518	2.34518		1386	2.35091
549	2.30946		1524	2.34519		1389	2.35392
552	2.31032		1527	2.34622		1392	2.35434
555	2.30518		1530	2.34165		1395	2.36204
558	2.30455		1533	2.34371		1398	2.35627
561	2.30457		1536	2.3385		1401	2.36099
564	2.29959		1539	2.34447		1404	2.35936
567	2.30727		1542	2.34556		1407	2.36017
570	2.30358		1548	2.3458		1410	2.35656
573	2.30062		1557	2.3457		1413	2.35557
576	2.30344		1563	2.34777		1416	2.35585
579	2.3016		1566	2.34606		1419	2.35707
582	2.29961		1572	2.34164		1515	2.35168
585	2.301		1575	2.34681		1521	2.34671
588	2.30465		1578	2.34828		1545	2.35081
591	2.30194		1581	2.34547		1551	2.35432
594	2.30063		1584	2.34731		1554	2.34777
597	2.30129		1587	2.34404		1560	2.34905
600	2.29832		1590	2.34323		1569	2.34944
603	2.30041		1593	2.34522		1599	2.35283
606	2.30473		1596	2.34313		1602	2.35444
609	2.30618		1632	2.34853		1605	2.353
612	2.31776		1635	2.34805		1608	2.35347
615	2.31382		1638	2.34965		1611	2.3547
618	2.31483		1641	2.34962		1614	2.35608
621	2.30574		1749	2.34314		1617	2.3534
624	2.30973		1752	2.34327		1620	2.35512
627	2.30817		1755	2.34556		1623	2.35411
630	2.31033		1758	2.33739		1626	2.3569
633	2.30623		1761	2.34012		1629	2.35198
636	2.3074		1764	2.34107		1644	2.354
639	2.30813		1767	2.34235		1647	2.35467
642	2.31158		1770	2.34703		1650	2.35462
645	2.31131		1773	2.34237		1653	2.35724
648	2.31219		1776	2.34515		1656	2.35486
651	2.32493		1779	2.34332		1659	2.36815
654	2.3285		1782	2.34373		1662	2.37425
657	2.32688		1785	2.34495		1665	2.37555
660	2.32512		1788	2.34614		1668	2.37207
663	2.32483		1791	2.34513		1671	2.37357
666	2.31959		1794	2.34491		1674	2.37561
669	2.32089		1797	2.34664		1677	2.37207
672	2.31579		1800	2.34551		1680	2.37301
675	2.31876		1803	2.34518		1683	2.37002
678	2.32262		1806	2.34775		1686	2.3758
681	2.31797		1809	2.34806		1689	2.37253
684	2.31768		1812	2.35126		1692	2.37202
687	2.31767		1815	2.35123		1695	2.37198
690	2.31579		1818	2.35179		1698	2.37775
693	2.31442		1821	2.35263		1701	2.37858
696	2.31529		1824	2.35289		1704	2.37964
699	2.3198		1827	2.3558		1707	2.37998
702	2.31728		1830	2.35463		1710	2.38452
705	2.31411		1833	2.35216		1713	2.37669
708	2.31319		1881	2.35327		1716	2.37738
711	2.31337		1890	2.35812		1719	2.37103
714	2.31269		1926	2.35655		1722	2.36737
717	2.30921		1929	2.35464		1725	2.37002
720	2.31077		1932	2.35698		1728	2.37204
723	2.31556		1935	2.35359		1731	2.37311
726	2.30861		1938	2.35143		1734	2.36847
729	2.3085		1941	2.35771		1737	2.36812
732	2.31237		1944	2.3524		1740	2.36662
735	2.31243		1947	2.35467		1743	2.36575
738	2.31783		1950	2.35205		1746	2.36817
741	2.31289		1953	2.35387		1836	2.36107
744	2.30889		1956	2.35547		1839	2.37604
747	2.30298		1959	2.35933		1842	2.37458
750	2.30686		1962	2.35629		1845	2.37701
753	2.30886		1965	2.36185		1848	2.37695
756	2.30835		1968	2.35629		1851	2.37767
759	2.31089		1971	2.35529		1854	2.37642
762	2.31022		1974	2.35356		1857	2.37169
765	2.31095		1977	2.355		1860	2.37065
768	2.30797		1980	2.35136		1863	2.37132
771	2.30023		1983	2.3526		1866	2.3687
774	2.302		2046	2.35013		1869	2.36159
777	2.30493		2049	2.34509		1872	2.36009
780	2.29612		2052	2.35066		1875	2.36316
783	2.30261		2055	2.35508		1878	2.3622
786	2.30074		2058	2.35027		1884	2.36129
789	2.30113		2061	2.35043		1887	2.3659
792	2.30068		2064	2.35205		1893	2.36368
795	2.29416		2067	2.34935		1896	2.36239
798	2.30364		2073	2.34589		1899	2.36682
801	2.3067		2076	2.36028		1902	2.37354
804	2.30672		2079	2.3573		1905	2.37055
807	2.2946		2082	2.36027		1908	2.37035
810	2.29043		2085	2.36192		1911	2.37257
813	2.2911		2088	2.35998		1914	2.36362
816	2.29281		2091	2.35995		1917	2.36569
819	2.29426		2094	2.36383		1920	2.36559
822	2.29142		2097	2.36075		1923	2.3683
825	2.29171		2100	2.35923		1986	2.37724
828	2.29764		2103	2.36531		1989	2.38457
831	2.29722		2106	2.36687		1992	2.38033
834	2.29041		2112	2.36604		1995	2.37922
837	2.29093		2115	2.36411		1998	2.37893
840	2.29434		2118	2.36528		2001	2.38176
843	2.29585		2124	2.36703		2004	2.37659
846	2.29698		2130	2.36712		2007	2.37958
849	2.29168		2133	2.36337		2010	2.37686
852	2.29113		2136	2.36351		2013	2.38328
855	2.28649		2139	2.35839		2016	2.36681
858	2.29449		2142	2.36691		2019	2.36982
861	2.2868		2145	2.3632		2022	2.37095
864	2.29364		2148	2.36582		2025	2.36888
867	2.29015		2151	2.36772		2028	2.3687
870	2.28819		2154	2.36736		2031	2.36759
873	2.2842		2157	2.37018		2034	2.37374
876	2.28738		2160	2.36767		2037	2.3753
879	2.28633		2163	2.37015		2040	2.37265
882	2.28826		2178	2.36735		2043	2.37547
885	2.28887		2181	2.36705		2070	2.34381
888	2.29192		2184	2.37067		2109	2.36898
891	2.28969		2187	2.36648		2121	2.37108
894	2.29374		2190	2.36636		2127	2.36961
897	2.2873		2193	2.3637		2166	2.37092
900	2.28596		2196	2.36015		2169	2.37486
903	2.28584		2199	2.35556		2172	2.37297
906	2.28892		2202	2.3563		2175	2.37493
909	2.28813		2205	2.35888		2322	2.37723
912	2.29116		2208	2.35593		2331	2.38072
915	2.28628		2211	2.35651		2403	2.38125
918	2.28443		2214	2.35962		2406	2.38385
921	2.28662		2217	2.35852		2409	2.3871
924	2.29344		2220	2.35683		2412	2.38421
927	2.29055		2223	2.36351		2415	2.38183
930	2.29332		2226	2.35818		2418	2.38243
933	2.29495		2229	2.36102		2421	2.38816
936	2.29213		2232	2.36002		2427	2.38548
939	2.28793		2235	2.36127		2430	2.38565
942	2.28838		2238	2.36164		2433	2.39452
945	2.29095		2241	2.36231		2436	2.39232
948	2.30572		2244	2.36736		2439	2.39291
951	2.30777		2247	2.36829		2442	2.39292
954	2.30986		2250	2.36294		2445	2.39533
957	2.30363		2253	2.36103		2448	2.39487
960	2.30304		2256	2.35985		2451	2.39247
963	2.30382		2259	2.35618		2454	2.3943
966	2.30728		2262	2.35997		2457	2.39008
969	2.30664		2265	2.36045		2460	2.38558
972	2.30438		2268	2.36229		2511	2.38675
975	2.29673		2271	2.35802		2520	2.3889
978	2.27384		2274	2.36083		2523	2.39033
981	2.27246		2277	2.36334		2526	2.39186
984	2.27455		2280	2.364		2529	2.3881
987	2.27366		2283	2.36201		2532	2.38805
990	2.27504		2286	2.36743		2535	2.39222
993	2.27767		2289	2.36086		2538	2.39283
996	2.27156		2292	2.35929		2541	2.38947
999	2.27466		2295	2.36167		2544	2.38979
1002	2.27246		2298	2.35875		2547	2.38939
1005	2.2878		2301	2.36334		2613	2.39289
1008	2.30225		2304	2.36334		2616	2.38877
1011	2.30306		2307	2.35866		2619	2.39264
1014	2.30288		2310	2.35974		2622	2.39401
1017	2.3078		2313	2.37233		2625	2.39165
1020	2.30054		2316	2.37156		2628	2.39832
1023	2.30229		2319	2.37352		2631	2.39553
1026	2.30241		2325	2.3746		2637	2.3937
1029	2.30595		2328	2.37286		2670	2.35657
1032	2.30751		2334	2.37493		2673	2.35759
1035	2.30143		2337	2.37377		2676	2.35957
1038	2.29448		2340	2.37416		2679	2.35885
1041	2.29246		2343	2.37423		2682	2.36277
1044	2.29199		2346	2.37674		2685	2.3626
1047	2.29256		2349	2.36757		2688	2.36609
1050	2.29699		2352	2.37114		2691	2.36083
1053	2.2939		2355	2.37037		2694	2.36434
1056	2.29895		2358	2.37537		2787	2.40087
1059	2.29828		2361	2.37297		2790	2.40204
1062	2.30904		2364	2.3707		2793	2.40654
1065	2.30047		2367	2.37474		2796	2.40215
1068	2.29509		2370	2.37401		2799	2.40643
1071	2.29546		2373	2.36408		2802	2.40108
1074	2.30111		2376	2.36899		2805	2.40111
1077	2.29601		2379	2.3725		2808	2.40288
1080	2.29353		2382	2.36674		2811	2.40293
1083	2.29702		2385	2.36735		2814	2.40587
1086	2.29745		2388	2.36701		2880	2.37222
1089	2.29899		2391	2.36601		2883	2.3671
1092	2.29745		2394	2.36639		2895	2.37608
1095	2.29625		2397	2.37309		2901	2.37555
1098	2.29535		2400	2.37354		2907	2.40364
1101	2.29889		2424	2.37978		2910	2.40567
1104	2.29984		2463	2.37206		2919	2.40324
1107	2.29515		2466	2.37339		2925	2.40174
1110	2.29485		2469	2.37192		2928	2.401
1113	2.3017		2472	2.37375
1116	2.29712		2475	2.37107
1119	2.29982		2478	2.37634
1122	2.29997		2481	2.3688
1125	2.31151		2484	2.36993
1128	2.30523		2487	2.37167
1131	2.30425		2490	2.37625
1134	2.3103		2493	2.37824
1137	2.31165		2496	2.37919
1140	2.30806		2499	2.37829
1143	2.30799		2502	2.3798
1146	2.30909		2505	2.37879
1149	2.31301		2508	2.38092
1152	2.31272		2514	2.38298
1155	2.32503		2517	2.38101
1158	2.33166		2550	2.37944
1161	2.33114		2553	2.37355
1164	2.33154		2556	2.37001
1167	2.32928		2559	2.37147
1170	2.32489		2562	2.37656
1173	2.32377		2565	2.37862
1176	2.32312		2568	2.37574
1179	2.32369		2571	2.37432
1182	2.32623		2574	2.37703
1185	2.31604		2577	2.37802
1188	2.32066		2580	2.37775
1191	2.31419		2583	2.37011
1194	2.31562		2586	2.37091
1197	2.31716		2589	2.37787
1200	2.31954		2592	2.37798
1203	2.31555		2595	2.3746
1206	2.31792		2598	2.37187
1209	2.31926		2601	2.37349
1212	2.32098		2604	2.3701
1215	2.3279		2607	2.37743
1218	2.33303		2610	2.38512
1221	2.32862		2634	2.38706
1224	2.3289		2640	2.38096
1227	2.33186		2643	2.38192
1230	2.32822		2646	2.38059
1233	2.33058		2649	2.37627
1236	2.32843		2652	2.38304
1239	2.32963		2655	2.38487
1242	2.32598		2658	2.37791
1245	2.32375		2661	2.37861
1248	2.32295		2664	2.38332
1251	2.32303		2667	2.37437
1254	2.31915		2697	2.37124
1257	2.32084		2700	2.37451
1260	2.32327		2703	2.37693
1263	2.32384		2706	2.37596
1266	2.32478		2709	2.37263
1269	2.32338		2712	2.37554
1272	2.31922		2715	2.37873
1275	2.31701		2718	2.37765
1278	2.31491		2721	2.37926
1281	2.31825		2724	2.37631
1284	2.32113		2727	2.3765
1287	2.32329		2730	2.37243
1290	2.32309		2733	2.37297
1293	2.32358		2736	2.37738
1296	2.32396		2739	2.37443
1299	2.32208		2742	2.37301
1302	2.33613		2745	2.37546
1305	2.35327		2748	2.37376
1308	2.34996		2751	2.37266
1311	2.34833		2754	2.37201
1314	2.35192		2757	2.3821
1317	2.35424		2760	2.37809
1320	2.34785		2763	2.38602
1323	2.3491		2766	2.38138
1326	2.34706		2769	2.38034
1329	2.34814		2772	2.38082
1332	2.34202		2775	2.38187
1335	2.33372		2778	2.3843
1338	2.33786		2781	2.38371
1341	2.33525		2784	2.3829
1344	2.34022		2817	2.38218
1347	2.33863		2820	2.38924
1350	2.34019		2823	2.3873
1353	2.33946		2826	2.38344
1356	2.33642		2829	2.38397
1359	2.34182		2832	2.38299
1362	2.34511		2835	2.38624
1365	2.35134		2838	2.39067
1368	2.35367		2841	2.38194
1371	2.3458		2844	2.38571
1374	2.34911		2847	2.38561
1377	2.34767		2850	2.38829
1380	2.34644		2853	2.38515
1383	2.35014		2856	2.3792
1386	2.35091		2859	2.38057
1389	2.35392		2862	2.37703
1392	2.35434		2865	2.37921
1395	2.36204		2868	2.37881
1398	2.35627		2871	2.37763
1401	2.36099		2874	2.38025
1404	2.35936		2877	2.37804
1407	2.36017		2886	2.3781
1410	2.35656		2889	2.37852
1413	2.35557		2892	2.37671
1416	2.35585		2898	2.38046
1419	2.35707		2904	2.38203
1422	2.3286		2913	2.39642
1425	2.32024		2916	2.39451
1428	2.32782		2922	2.39854
1431	2.32676		2931	2.39955
1434	2.32603		2934	2.39773
1437	2.3275		2937	2.38889
1440	2.32789		2940	2.39056
1443	2.32943		2943	2.38636
1446	2.32732		2946	2.38461
1449	2.32587		2949	2.38372
1452	2.32855		2952	2.38404
1455	2.32865		2955	2.3854
1458	2.32873		2958	2.38768
1461	2.32786		2961	2.3903
1464	2.33124		2964	2.38957
1467	2.32703		2967	2.39592
1470	2.33027		2970	2.39529
1473	2.33083		2973	2.39117
1476	2.33224		2976	2.39278
1479	2.33028		2979	2.39287
1482	2.33608		2982	2.39125
1485	2.3298		2985	2.39098
1488	2.3334		2988	2.3928
1491	2.32957		2991	2.39402
1494	2.33452		2994	2.39085
1497	2.33874		2997	2.38
1500	2.33376
1503	2.33857
1506	2.33339
1509	2.33847
1512	2.34438
1515	2.35168
1518	2.34518
1521	2.34671
1524	2.34519
1527	2.34622
1530	2.34165
1533	2.34371
1536	2.3385
1539	2.34447
1542	2.34556
1545	2.35081
1548	2.3458
1551	2.35432
1554	2.34777
1557	2.3457
1560	2.34905
1563	2.34777
1566	2.34606
1569	2.34944
1572	2.34164
1575	2.34681
1578	2.34828
1581	2.34547
1584	2.34731
1587	2.34404
1590	2.34323
1593	2.34522
1596	2.34313
1599	2.35283
1602	2.35444
1605	2.353
1608	2.35347
1611	2.3547
1614	2.35608
1617	2.3534
1620	2.35512
1623	2.35411
1626	2.3569
1629	2.35198
1632	2.34853
1635	2.34805
1638	2.34965
1641	2.34962
1644	2.354
1647	2.35467
1650	2.35462
1653	2.35724
1656	2.35486
1659	2.36815
1662	2.37425
1665	2.37555
1668	2.37207
1671	2.37357
1674	2.37561
1677	2.37207
1680	2.37301
1683	2.37002
1686	2.3758
1689	2.37253
1692	2.37202
1695	2.37198
1698	2.37775
1701	2.37858
1704	2.37964
1707	2.37998
1710	2.38452
1713	2.37669
1716	2.37738
1719	2.37103
1722	2.36737
1725	2.37002
1728	2.37204
1731	2.37311
1734	2.36847
1737	2.36812
1740	2.36662
1743	2.36575
1746	2.36817
1749	2.34314
1752	2.34327
1755	2.34556
1758	2.33739
1761	2.34012
1764	2.34107
1767	2.34235
1770	2.34703
1773	2.34237
1776	2.34515
1779	2.34332
1782	2.34373
1785	2.34495
1788	2.34614
1791	2.34513
1794	2.34491
1797	2.34664
1800	2.34551
1803	2.34518
1806	2.34775
1809	2.34806
1812	2.35126
1815	2.35123
1818	2.35179
1821	2.35263
1824	2.35289
1827	2.3558
1830	2.35463
1833	2.35216
1836	2.36107
1839	2.37604
1842	2.37458
1845	2.37701
1848	2.37695
1851	2.37767
1854	2.37642
1857	2.37169
1860	2.37065
1863	2.37132
1866	2.3687
1869	2.36159
1872	2.36009
1875	2.36316
1878	2.3622
1881	2.35327
1884	2.36129
1887	2.3659
1890	2.35812
1893	2.36368
1896	2.36239
1899	2.36682
1902	2.37354
1905	2.37055
1908	2.37035
1911	2.37257
1914	2.36362
1917	2.36569
1920	2.36559
1923	2.3683
1926	2.35655
1929	2.35464
1932	2.35698
1935	2.35359
1938	2.35143
1941	2.35771
1944	2.3524
1947	2.35467
1950	2.35205
1953	2.35387
1956	2.35547
1959	2.35933
1962	2.35629
1965	2.36185
1968	2.35629
1971	2.35529
1974	2.35356
1977	2.355
1980	2.35136
1983	2.3526
1986	2.37724
1989	2.38457
1992	2.38033
1995	2.37922
1998	2.37893
2001	2.38176
2004	2.37659
2007	2.37958
2010	2.37686
2013	2.38328
2016	2.36681
2019	2.36982
2022	2.37095
2025	2.36888
2028	2.3687
2031	2.36759
2034	2.37374
2037	2.3753
2040	2.37265
2043	2.37547
2046	2.35013
2049	2.34509
2052	2.35066
2055	2.35508
2058	2.35027
2061	2.35043
2064	2.35205
2067	2.34935
2070	2.34381
2073	2.34589
2076	2.36028
2079	2.3573
2082	2.36027
2085	2.36192
2088	2.35998
2091	2.35995
2094	2.36383
2097	2.36075
2100	2.35923
2103	2.36531
2106	2.36687
2109	2.36898
2112	2.36604
2115	2.36411
2118	2.36528
2121	2.37108
2124	2.36703
2127	2.36961
2130	2.36712
2133	2.36337
2136	2.36351
2139	2.35839
2142	2.36691
2145	2.3632
2148	2.36582
2151	2.36772
2154	2.36736
2157	2.37018
2160	2.36767
2163	2.37015
2166	2.37092
2169	2.37486
2172	2.37297
2175	2.37493
2178	2.36735
2181	2.36705
2184	2.37067
2187	2.36648
2190	2.36636
2193	2.3637
2196	2.36015
2199	2.35556
2202	2.3563
2205	2.35888
2208	2.35593
2211	2.35651
2214	2.35962
2217	2.35852
2220	2.35683
2223	2.36351
2226	2.35818
2229	2.36102
2232	2.36002
2235	2.36127
2238	2.36164
2241	2.36231
2244	2.36736
2247	2.36829
2250	2.36294
2253	2.36103
2256	2.35985
2259	2.35618
2262	2.35997
2265	2.36045
2268	2.36229
2271	2.35802
2274	2.36083
2277	2.36334
2280	2.364
2283	2.36201
2286	2.36743
2289	2.36086
2292	2.35929
2295	2.36167
2298	2.35875
2301	2.36334
2304	2.36334
2307	2.35866
2310	2.35974
2313	2.37233
2316	2.37156
2319	2.37352
2322	2.37723
2325	2.3746
2328	2.37286
2331	2.38072
2334	2.37493
2337	2.37377
2340	2.37416
2343	2.37423
2346	2.37674
2349	2.36757
2352	2.37114
2355	2.37037
2358	2.37537
2361	2.37297
2364	2.3707
2367	2.37474
2370	2.37401
2373	2.36408
2376	2.36899
2379	2.3725
2382	2.36674
2385	2.36735
2388	2.36701
2391	2.36601
2394	2.36639
2397	2.37309
2400	2.37354
2403	2.38125
2406	2.38385
2409	2.3871
2412	2.38421
2415	2.38183
2418	2.38243
2421	2.38816
2424	2.37978
2427	2.38548
2430	2.38565
2433	2.39452
2436	2.39232
2439	2.39291
2442	2.39292
2445	2.39533
2448	2.39487
2451	2.39247
2454	2.3943
2457	2.39008
2460	2.38558
2463	2.37206
2466	2.37339
2469	2.37192
2472	2.37375
2475	2.37107
2478	2.37634
2481	2.3688
2484	2.36993
2487	2.37167
2490	2.37625
2493	2.37824
2496	2.37919
2499	2.37829
2502	2.3798
2505	2.37879
2508	2.38092
2511	2.38675
2514	2.38298
2517	2.38101
2520	2.3889
2523	2.39033
2526	2.39186
2529	2.3881
2532	2.38805
2535	2.39222
2538	2.39283
2541	2.38947
2544	2.38979
2547	2.38939
2550	2.37944
2553	2.37355
2556	2.37001
2559	2.37147
2562	2.37656
2565	2.37862
2568	2.37574
2571	2.37432
2574	2.37703
2577	2.37802
2580	2.37775
2583	2.37011
2586	2.37091
2589	2.37787
2592	2.37798
2595	2.3746
2598	2.37187
2601	2.37349
2604	2.3701
2607	2.37743
2610	2.38512
2613	2.39289
2616	2.38877
2619	2.39264
2622	2.39401
2625	2.39165
2628	2.39832
2631	2.39553
2634	2.38706
2637	2.3937
2640	2.38096
2643	2.38192
2646	2.38059
2649	2.37627
2652	2.38304
2655	2.38487
2658	2.37791
2661	2.37861
2664	2.38332
2667	2.37437
2670	2.35657
2673	2.35759
2676	2.35957
2679	2.35885
2682	2.36277
2685	2.3626
2688	2.36609
2691	2.36083
2694	2.36434
2697	2.37124
2700	2.37451
2703	2.37693
2706	2.37596
2709	2.37263
2712	2.37554
2715	2.37873
2718	2.37765
2721	2.37926
2724	2.37631
2727	2.3765
2730	2.37243
2733	2.37297
2736	2.37738
2739	2.37443
2742	2.37301
2745	2.37546
2748	2.37376
2751	2.37266
2754	2.37201
2757	2.3821
2760	2.37809
2763	2.38602
2766	2.38138
2769	2.38034
2772	2.38082
2775	2.38187
2778	2.3843
2781	2.38371
2784	2.3829
2787	2.40087
2790	2.40204
2793	2.40654
2796	2.40215
2799	2.40643
2802	2.40108
2805	2.40111
2808	2.40288
2811	2.40293
2814	2.40587
2817	2.38218
2820	2.38924
2823	2.3873
2826	2.38344
2829	2.38397
2832	2.38299
2835	2.38624
2838	2.39067
2841	2.38194
2844	2.38571
2847	2.38561
2850	2.38829
2853	2.38515
2856	2.3792
2859	2.38057
2862	2.37703
2865	2.37921
2868	2.37881
2871	2.37763
2874	2.38025
2877	2.37804
2880	2.37222
2883	2.3671
2886	2.3781
2889	2.37852
2892	2.37671
2895	2.37608
2898	2.38046
2901	2.37555
2904	2.38203
2907	2.40364
2910	2.40567
2913	2.39642
2916	2.39451
2919	2.40324
2922	2.39854
2925	2.40174
2928	2.401
2931	2.39955
2934	2.39773
2937	2.38889
2940	2.39056
2943	2.38636
2946	2.38461
2949	2.38372
2952	2.38404
2955	2.3854
2958	2.38768
2961	2.3903
2964	2.38957
2967	2.39592
2970	2.39529
2973	2.39117
2976	2.39278
2979	2.39287
2982	2.39125
2985	2.39098
2988	2.3928
2991	2.39402
2994	2.39085
2997	2.38

## Sheet: Plot b2
Original Data			Linear Fit			Noise (k=0)			Outliers (k=0.5)
time/min	NH4		time/min	NH4		time/min	NH4		time/min	NH4
0	2.3473		795	2.29416		414	2.32586		0	2.3473
3	2.34816		807	2.2946		417	2.32656		3	2.34816
6	2.34998		810	2.29043		420	2.32875		6	2.34998
9	2.34733		813	2.2911		423	2.32608		9	2.34733
12	2.34673		816	2.29281		426	2.32162		12	2.34673
15	2.34667		819	2.29426		429	2.32281		15	2.34667
18	2.351		822	2.29142		432	2.32284		18	2.351
21	2.34837		825	2.29171		435	2.32182		21	2.34837
24	2.3421		831	2.29722		438	2.32329		24	2.3421
27	2.35586		834	2.29041		465	2.32947		27	2.35586
30	2.36174		837	2.29093		468	2.33167		30	2.36174
33	2.35958		840	2.29434		480	2.32487		33	2.35958
36	2.36343		843	2.29585		486	2.32818		36	2.36343
39	2.36309		846	2.29698		489	2.33202		39	2.36309
42	2.36261		849	2.29168		492	2.33088		42	2.36261
45	2.36605		852	2.29113		495	2.33192		45	2.36605
48	2.36286		858	2.29449		498	2.32768		48	2.36286
51	2.36613		864	2.29364		501	2.32163		51	2.36613
54	2.35626		888	2.29192		504	2.31908		54	2.35626
57	2.34157		894	2.29374		507	2.322		57	2.34157
60	2.3383		933	2.29495		510	2.31761		60	2.3383
63	2.34106		957	2.30363		513	2.32103		63	2.34106
66	2.34169		960	2.30304		516	2.31889		66	2.34169
69	2.34206		963	2.30382		519	2.31757		69	2.34206
72	2.34183		972	2.30438		522	2.31915		72	2.34183
75	2.33625		1008	2.30225		525	2.3155		75	2.33625
78	2.34295		1011	2.30306		528	2.3151		78	2.34295
81	2.34194		1014	2.30288		531	2.31088		81	2.34194
84	2.34561		1020	2.30054		534	2.30955		84	2.34561
87	2.36761		1023	2.30229		537	2.3052		87	2.36761
90	2.37084		1026	2.30241		540	2.30364		90	2.37084
93	2.36607		1029	2.30595		543	2.30856		93	2.36607
96	2.3676		1032	2.30751		546	2.30632		96	2.3676
99	2.36945		1035	2.30143		549	2.30946		99	2.36945
102	2.36642		1062	2.30904		552	2.31032		102	2.36642
105	2.36653		1125	2.31151		555	2.30518		105	2.36653
108	2.36418		1134	2.3103		558	2.30455		108	2.36418
111	2.365		1137	2.31165		561	2.30457		111	2.365
114	2.37118		1140	2.30806		564	2.29959		114	2.37118
117	2.35804		1143	2.30799		567	2.30727		117	2.35804
120	2.35723		1146	2.30909		570	2.30358		120	2.35723
123	2.35953		1149	2.31301		573	2.30062		123	2.35953
126	2.35883		1152	2.31272		576	2.30344		126	2.35883
129	2.35898		1185	2.31604		579	2.3016		129	2.35898
132	2.36268		1191	2.31419		582	2.29961		132	2.36268
135	2.35476		1194	2.31562		585	2.301		135	2.35476
138	2.35541		1197	2.31716		588	2.30465		138	2.35541
141	2.35639		1203	2.31555		591	2.30194		141	2.35639
144	2.35083		1206	2.31792		594	2.30063		144	2.35083
147	2.3372		1254	2.31915		597	2.30129		147	2.3372
150	2.33597		1257	2.32084		600	2.29832		150	2.33597
153	2.33976		1272	2.31922		603	2.30041		153	2.33976
156	2.33666		1275	2.31701		606	2.30473		156	2.33666
159	2.33856		1278	2.31491		609	2.30618		159	2.33856
162	2.34348		1281	2.31825		612	2.31776		162	2.34348
165	2.34127		1284	2.32113		615	2.31382		165	2.34127
168	2.34008		1299	2.32208		618	2.31483		168	2.34008
171	2.34294		1422	2.3286		621	2.30574		171	2.34294
174	2.36929		1428	2.32782		624	2.30973		174	2.36929
177	2.39369		1431	2.32676		627	2.30817		177	2.39369
180	2.38717		1434	2.32603		630	2.31033		180	2.38717
183	2.38772		1437	2.3275		633	2.30623		183	2.38772
186	2.38686		1440	2.32789		636	2.3074		186	2.38686
189	2.39073		1443	2.32943		639	2.30813		189	2.39073
192	2.38931		1446	2.32732		642	2.31158		192	2.38931
195	2.38645		1449	2.32587		645	2.31131		195	2.38645
198	2.38952		1452	2.32855		648	2.31219		198	2.38952
201	2.38847		1455	2.32865		651	2.32493		201	2.38847
204	2.37558		1458	2.32873		654	2.3285		204	2.37558
207	2.36339		1461	2.32786		657	2.32688		207	2.36339
210	2.36642		1464	2.33124		660	2.32512		210	2.36642
213	2.37209		1467	2.32703		663	2.32483		213	2.37209
216	2.37344		1470	2.33027		666	2.31959		216	2.37344
219	2.36665		1473	2.33083		669	2.32089		219	2.36665
222	2.36651		1476	2.33224		672	2.31579		222	2.36651
225	2.36435		1479	2.33028		675	2.31876		225	2.36435
228	2.36456		1485	2.3298		678	2.32262		228	2.36456
231	2.37405		1488	2.3334		681	2.31797		231	2.37405
234	2.32992		1491	2.32957		684	2.31768		234	2.32992
237	2.32788		1500	2.33376		687	2.31767		237	2.32788
240	2.32447		1506	2.33339		690	2.31579		240	2.32447
243	2.32735		1749	2.34314		693	2.31442		243	2.32735
246	2.33016		1752	2.34327		696	2.31529		246	2.33016
249	2.33555		1755	2.34556		699	2.3198		249	2.33555
252	2.32895		1764	2.34107		702	2.31728		252	2.32895
255	2.32662		1767	2.34235		705	2.31411		255	2.32662
258	2.33032		1770	2.34703		708	2.31319		258	2.33032
261	2.33103		1773	2.34237		711	2.31337		261	2.33103
264	2.36539		1776	2.34515		714	2.31269		264	2.36539
267	2.3635		1779	2.34332		717	2.30921		267	2.3635
270	2.36954		1782	2.34373		720	2.31077		270	2.36954
273	2.37101		1785	2.34495		723	2.31556		273	2.37101
276	2.36529		1788	2.34614		726	2.30861		276	2.36529
279	2.36498		1791	2.34513		729	2.3085		279	2.36498
282	2.36246		1794	2.34491		732	2.31237		282	2.36246
285	2.36716		1797	2.34664		735	2.31243		285	2.36716
288	2.36719		1800	2.34551		738	2.31783		288	2.36719
291	2.36478		1803	2.34518		741	2.31289		291	2.36478
294	2.35387		1806	2.34775		744	2.30889		294	2.35387
297	2.35077		1809	2.34806		747	2.30298		297	2.35077
300	2.34969		1812	2.35126		750	2.30686		300	2.34969
303	2.35645		1815	2.35123		753	2.30886		303	2.35645
306	2.3513		1818	2.35179		756	2.30835		306	2.3513
309	2.35755		1833	2.35216		759	2.31089		309	2.35755
312	2.35386		1881	2.35327		762	2.31022		312	2.35386
315	2.35188		1926	2.35655		765	2.31095		315	2.35188
318	2.35413		1929	2.35464		768	2.30797		318	2.35413
321	2.35782		1932	2.35698		771	2.30023		321	2.35782
324	2.36085		1935	2.35359		774	2.302		324	2.36085
327	2.35876		1938	2.35143		777	2.30493		327	2.35876
330	2.36123		1941	2.35771		780	2.29612		330	2.36123
333	2.35924		1944	2.3524		783	2.30261		333	2.35924
336	2.35775		1947	2.35467		786	2.30074		336	2.35775
339	2.3573		1950	2.35205		789	2.30113		339	2.3573
342	2.35683		1953	2.35387		792	2.30068		342	2.35683
345	2.35482		1956	2.35547		798	2.30364		345	2.35482
348	2.35022		1959	2.35933		801	2.3067		348	2.35022
351	2.35357		1962	2.35629		804	2.30672		351	2.35357
354	2.36197		1968	2.35629		828	2.29764		354	2.36197
357	2.35952		1971	2.35529		855	2.28649		357	2.35952
360	2.36288		1974	2.35356		861	2.2868		360	2.36288
363	2.35946		1977	2.355		867	2.29015		363	2.35946
366	2.36148		2076	2.36028		870	2.28819		366	2.36148
369	2.35849		2082	2.36027		873	2.2842		369	2.35849
372	2.36003		2085	2.36192		876	2.28738		372	2.36003
375	2.35697		2088	2.35998		879	2.28633		375	2.35697
378	2.35724		2091	2.35995		882	2.28826		378	2.35724
381	2.36547		2094	2.36383		885	2.28887		381	2.36547
384	2.36895		2097	2.36075		891	2.28969		384	2.36895
387	2.37022		2103	2.36531		897	2.2873		387	2.37022
390	2.37422		2106	2.36687		900	2.28596		390	2.37422
393	2.37122		2112	2.36604		903	2.28584		393	2.37122
396	2.3708		2115	2.36411		906	2.28892		396	2.3708
399	2.36858		2118	2.36528		909	2.28813		399	2.36858
402	2.37053		2124	2.36703		912	2.29116		402	2.37053
405	2.37266		2127	2.36961		915	2.28628		405	2.37266
408	2.36851		2130	2.36712		918	2.28443		408	2.36851
411	2.35316		2133	2.36337		921	2.28662		411	2.35316
414	2.32586		2136	2.36351		924	2.29344		441	2.3313
417	2.32656		2142	2.36691		927	2.29055		444	2.33628
420	2.32875		2145	2.3632		930	2.29332		447	2.33641
423	2.32608		2148	2.36582		936	2.29213		450	2.33376
426	2.32162		2151	2.36772		939	2.28793		453	2.33677
429	2.32281		2154	2.36736		942	2.28838		456	2.335
432	2.32284		2157	2.37018		945	2.29095		459	2.33801
435	2.32182		2160	2.36767		948	2.30572		462	2.33406
438	2.32329		2163	2.37015		951	2.30777		471	2.34677
441	2.3313		2166	2.37092		954	2.30986		474	2.35572
444	2.33628		2178	2.36735		966	2.30728		477	2.34361
447	2.33641		2181	2.36705		969	2.30664		483	2.33399
450	2.33376		2184	2.37067		975	2.29673
453	2.33677		2187	2.36648		978	2.27384
456	2.335		2190	2.36636		981	2.27246
459	2.33801		2247	2.36829		984	2.27455
462	2.33406		2313	2.37233		987	2.27366
465	2.32947		2319	2.37352		990	2.27504
468	2.33167		2322	2.37723		993	2.27767
471	2.34677		2325	2.3746		996	2.27156
474	2.35572		2328	2.37286		999	2.27466
477	2.34361		2331	2.38072		1002	2.27246
480	2.32487		2334	2.37493		1005	2.2878
483	2.33399		2337	2.37377		1017	2.3078
486	2.32818		2340	2.37416		1038	2.29448
489	2.33202		2343	2.37423		1041	2.29246
492	2.33088		2346	2.37674		1044	2.29199
495	2.33192		2358	2.37537		1047	2.29256
498	2.32768		2367	2.37474		1050	2.29699
501	2.32163		2403	2.38125		1053	2.2939
504	2.31908		2406	2.38385		1056	2.29895
507	2.322		2412	2.38421		1059	2.29828
510	2.31761		2415	2.38183		1065	2.30047
513	2.32103		2418	2.38243		1068	2.29509
516	2.31889		2424	2.37978		1071	2.29546
519	2.31757		2427	2.38548		1074	2.30111
522	2.31915		2430	2.38565		1077	2.29601
525	2.3155		2460	2.38558		1080	2.29353
528	2.3151		2511	2.38675		1083	2.29702
531	2.31088		2514	2.38298		1086	2.29745
534	2.30955		2520	2.3889		1089	2.29899
537	2.3052		2523	2.39033		1092	2.29745
540	2.30364		2529	2.3881		1095	2.29625
543	2.30856		2532	2.38805		1098	2.29535
546	2.30632		2541	2.38947		1101	2.29889
549	2.30946		2544	2.38979		1104	2.29984
552	2.31032		2547	2.38939		1107	2.29515
555	2.30518		2613	2.39289		1110	2.29485
558	2.30455		2616	2.38877		1113	2.3017
561	2.30457		2619	2.39264		1116	2.29712
564	2.29959		2622	2.39401		1119	2.29982
567	2.30727		2625	2.39165		1122	2.29997
570	2.30358		2631	2.39553		1128	2.30523
573	2.30062		2637	2.3937		1131	2.30425
576	2.30344		2787	2.40087		1155	2.32503
579	2.3016		2790	2.40204		1158	2.33166
582	2.29961		2796	2.40215		1161	2.33114
585	2.301		2802	2.40108		1164	2.33154
588	2.30465		2805	2.40111		1167	2.32928
591	2.30194		2808	2.40288		1170	2.32489
594	2.30063		2811	2.40293		1173	2.32377
597	2.30129		2910	2.40567		1176	2.32312
600	2.29832					1179	2.32369
603	2.30041					1182	2.32623
606	2.30473					1188	2.32066
609	2.30618					1200	2.31954
612	2.31776					1209	2.31926
615	2.31382					1212	2.32098
618	2.31483					1215	2.3279
621	2.30574					1218	2.33303
624	2.30973					1221	2.32862
627	2.30817					1224	2.3289
630	2.31033					1227	2.33186
633	2.30623					1230	2.32822
636	2.3074					1233	2.33058
639	2.30813					1236	2.32843
642	2.31158					1239	2.32963
645	2.31131					1242	2.32598
648	2.31219					1245	2.32375
651	2.32493					1248	2.32295
654	2.3285					1251	2.32303
657	2.32688					1260	2.32327
660	2.32512					1263	2.32384
663	2.32483					1266	2.32478
666	2.31959					1269	2.32338
669	2.32089					1287	2.32329
672	2.31579					1290	2.32309
675	2.31876					1293	2.32358
678	2.32262					1296	2.32396
681	2.31797					1302	2.33613
684	2.31768					1305	2.35327
687	2.31767					1308	2.34996
690	2.31579					1311	2.34833
693	2.31442					1314	2.35192
696	2.31529					1317	2.35424
699	2.3198					1320	2.34785
702	2.31728					1323	2.3491
705	2.31411					1326	2.34706
708	2.31319					1329	2.34814
711	2.31337					1332	2.34202
714	2.31269					1335	2.33372
717	2.30921					1338	2.33786
720	2.31077					1341	2.33525
723	2.31556					1344	2.34022
726	2.30861					1347	2.33863
729	2.3085					1350	2.34019
732	2.31237					1353	2.33946
735	2.31243					1356	2.33642
738	2.31783					1359	2.34182
741	2.31289					1362	2.34511
744	2.30889					1365	2.35134
747	2.30298					1368	2.35367
750	2.30686					1371	2.3458
753	2.30886					1374	2.34911
756	2.30835					1377	2.34767
759	2.31089					1380	2.34644
762	2.31022					1383	2.35014
765	2.31095					1386	2.35091
768	2.30797					1389	2.35392
771	2.30023					1392	2.35434
774	2.302					1395	2.36204
777	2.30493					1398	2.35627
780	2.29612					1401	2.36099
783	2.30261					1404	2.35936
786	2.30074					1407	2.36017
789	2.30113					1410	2.35656
792	2.30068					1413	2.35557
795	2.29416					1416	2.35585
798	2.30364					1419	2.35707
801	2.3067					1425	2.32024
804	2.30672					1482	2.33608
807	2.2946					1494	2.33452
810	2.29043					1497	2.33874
813	2.2911					1503	2.33857
816	2.29281					1509	2.33847
819	2.29426					1512	2.34438
822	2.29142					1515	2.35168
825	2.29171					1518	2.34518
828	2.29764					1521	2.34671
831	2.29722					1524	2.34519
834	2.29041					1527	2.34622
837	2.29093					1530	2.34165
840	2.29434					1533	2.34371
843	2.29585					1536	2.3385
846	2.29698					1539	2.34447
849	2.29168					1542	2.34556
852	2.29113					1545	2.35081
855	2.28649					1548	2.3458
858	2.29449					1551	2.35432
861	2.2868					1554	2.34777
864	2.29364					1557	2.3457
867	2.29015					1560	2.34905
870	2.28819					1563	2.34777
873	2.2842					1566	2.34606
876	2.28738					1569	2.34944
879	2.28633					1572	2.34164
882	2.28826					1575	2.34681
885	2.28887					1578	2.34828
888	2.29192					1581	2.34547
891	2.28969					1584	2.34731
894	2.29374					1587	2.34404
897	2.2873					1590	2.34323
900	2.28596					1593	2.34522
903	2.28584					1596	2.34313
906	2.28892					1599	2.35283
909	2.28813					1602	2.35444
912	2.29116					1605	2.353
915	2.28628					1608	2.35347
918	2.28443					1611	2.3547
921	2.28662					1614	2.35608
924	2.29344					1617	2.3534
927	2.29055					1620	2.35512
930	2.29332					1623	2.35411
933	2.29495					1626	2.3569
936	2.29213					1629	2.35198
939	2.28793					1632	2.34853
942	2.28838					1635	2.34805
945	2.29095					1638	2.34965
948	2.30572					1641	2.34962
951	2.30777					1644	2.354
954	2.30986					1647	2.35467
957	2.30363					1650	2.35462
960	2.30304					1653	2.35724
963	2.30382					1656	2.35486
966	2.30728					1659	2.36815
969	2.30664					1662	2.37425
972	2.30438					1665	2.37555
975	2.29673					1668	2.37207
978	2.27384					1671	2.37357
981	2.27246					1674	2.37561
984	2.27455					1677	2.37207
987	2.27366					1680	2.37301
990	2.27504					1683	2.37002
993	2.27767					1686	2.3758
996	2.27156					1689	2.37253
999	2.27466					1692	2.37202
1002	2.27246					1695	2.37198
1005	2.2878					1698	2.37775
1008	2.30225					1701	2.37858
1011	2.30306					1704	2.37964
1014	2.30288					1707	2.37998
1017	2.3078					1710	2.38452
1020	2.30054					1713	2.37669
1023	2.30229					1716	2.37738
1026	2.30241					1719	2.37103
1029	2.30595					1722	2.36737
1032	2.30751					1725	2.37002
1035	2.30143					1728	2.37204
1038	2.29448					1731	2.37311
1041	2.29246					1734	2.36847
1044	2.29199					1737	2.36812
1047	2.29256					1740	2.36662
1050	2.29699					1743	2.36575
1053	2.2939					1746	2.36817
1056	2.29895					1758	2.33739
1059	2.29828					1761	2.34012
1062	2.30904					1821	2.35263
1065	2.30047					1824	2.35289
1068	2.29509					1827	2.3558
1071	2.29546					1830	2.35463
1074	2.30111					1836	2.36107
1077	2.29601					1839	2.37604
1080	2.29353					1842	2.37458
1083	2.29702					1845	2.37701
1086	2.29745					1848	2.37695
1089	2.29899					1851	2.37767
1092	2.29745					1854	2.37642
1095	2.29625					1857	2.37169
1098	2.29535					1860	2.37065
1101	2.29889					1863	2.37132
1104	2.29984					1866	2.3687
1107	2.29515					1869	2.36159
1110	2.29485					1872	2.36009
1113	2.3017					1875	2.36316
1116	2.29712					1878	2.3622
1119	2.29982					1884	2.36129
1122	2.29997					1887	2.3659
1125	2.31151					1890	2.35812
1128	2.30523					1893	2.36368
1131	2.30425					1896	2.36239
1134	2.3103					1899	2.36682
1137	2.31165					1902	2.37354
1140	2.30806					1905	2.37055
1143	2.30799					1908	2.37035
1146	2.30909					1911	2.37257
1149	2.31301					1914	2.36362
1152	2.31272					1917	2.36569
1155	2.32503					1920	2.36559
1158	2.33166					1923	2.3683
1161	2.33114					1965	2.36185
1164	2.33154					1980	2.35136
1167	2.32928					1983	2.3526
1170	2.32489					1986	2.37724
1173	2.32377					1989	2.38457
1176	2.32312					1992	2.38033
1179	2.32369					1995	2.37922
1182	2.32623					1998	2.37893
1185	2.31604					2001	2.38176
1188	2.32066					2004	2.37659
1191	2.31419					2007	2.37958
1194	2.31562					2010	2.37686
1197	2.31716					2013	2.38328
1200	2.31954					2016	2.36681
1203	2.31555					2019	2.36982
1206	2.31792					2022	2.37095
1209	2.31926					2025	2.36888
1212	2.32098					2028	2.3687
1215	2.3279					2031	2.36759
1218	2.33303					2034	2.37374
1221	2.32862					2037	2.3753
1224	2.3289					2040	2.37265
1227	2.33186					2043	2.37547
1230	2.32822					2046	2.35013
1233	2.33058					2049	2.34509
1236	2.32843					2052	2.35066
1239	2.32963					2055	2.35508
1242	2.32598					2058	2.35027
1245	2.32375					2061	2.35043
1248	2.32295					2064	2.35205
1251	2.32303					2067	2.34935
1254	2.31915					2070	2.34381
1257	2.32084					2073	2.34589
1260	2.32327					2079	2.3573
1263	2.32384					2100	2.35923
1266	2.32478					2109	2.36898
1269	2.32338					2121	2.37108
1272	2.31922					2139	2.35839
1275	2.31701					2169	2.37486
1278	2.31491					2172	2.37297
1281	2.31825					2175	2.37493
1284	2.32113					2193	2.3637
1287	2.32329					2196	2.36015
1290	2.32309					2199	2.35556
1293	2.32358					2202	2.3563
1296	2.32396					2205	2.35888
1299	2.32208					2208	2.35593
1302	2.33613					2211	2.35651
1305	2.35327					2214	2.35962
1308	2.34996					2217	2.35852
1311	2.34833					2220	2.35683
1314	2.35192					2223	2.36351
1317	2.35424					2226	2.35818
1320	2.34785					2229	2.36102
1323	2.3491					2232	2.36002
1326	2.34706					2235	2.36127
1329	2.34814					2238	2.36164
1332	2.34202					2241	2.36231
1335	2.33372					2244	2.36736
1338	2.33786					2250	2.36294
1341	2.33525					2253	2.36103
1344	2.34022					2256	2.35985
1347	2.33863					2259	2.35618
1350	2.34019					2262	2.35997
1353	2.33946					2265	2.36045
1356	2.33642					2268	2.36229
1359	2.34182					2271	2.35802
1362	2.34511					2274	2.36083
1365	2.35134					2277	2.36334
1368	2.35367					2280	2.364
1371	2.3458					2283	2.36201
1374	2.34911					2286	2.36743
1377	2.34767					2289	2.36086
1380	2.34644					2292	2.35929
1383	2.35014					2295	2.36167
1386	2.35091					2298	2.35875
1389	2.35392					2301	2.36334
1392	2.35434					2304	2.36334
1395	2.36204					2307	2.35866
1398	2.35627					2310	2.35974
1401	2.36099					2316	2.37156
1404	2.35936					2349	2.36757
1407	2.36017					2352	2.37114
1410	2.35656					2355	2.37037
1413	2.35557					2361	2.37297
1416	2.35585					2364	2.3707
1419	2.35707					2370	2.37401
1422	2.3286					2373	2.36408
1425	2.32024					2376	2.36899
1428	2.32782					2379	2.3725
1431	2.32676					2382	2.36674
1434	2.32603					2385	2.36735
1437	2.3275					2388	2.36701
1440	2.32789					2391	2.36601
1443	2.32943					2394	2.36639
1446	2.32732					2397	2.37309
1449	2.32587					2400	2.37354
1452	2.32855					2409	2.3871
1455	2.32865					2421	2.38816
1458	2.32873					2433	2.39452
1461	2.32786					2436	2.39232
1464	2.33124					2439	2.39291
1467	2.32703					2442	2.39292
1470	2.33027					2445	2.39533
1473	2.33083					2448	2.39487
1476	2.33224					2451	2.39247
1479	2.33028					2454	2.3943
1482	2.33608					2457	2.39008
1485	2.3298					2463	2.37206
1488	2.3334					2466	2.37339
1491	2.32957					2469	2.37192
1494	2.33452					2472	2.37375
1497	2.33874					2475	2.37107
1500	2.33376					2478	2.37634
1503	2.33857					2481	2.3688
1506	2.33339					2484	2.36993
1509	2.33847					2487	2.37167
1512	2.34438					2490	2.37625
1515	2.35168					2493	2.37824
1518	2.34518					2496	2.37919
1521	2.34671					2499	2.37829
1524	2.34519					2502	2.3798
1527	2.34622					2505	2.37879
1530	2.34165					2508	2.38092
1533	2.34371					2517	2.38101
1536	2.3385					2526	2.39186
1539	2.34447					2535	2.39222
1542	2.34556					2538	2.39283
1545	2.35081					2550	2.37944
1548	2.3458					2553	2.37355
1551	2.35432					2556	2.37001
1554	2.34777					2559	2.37147
1557	2.3457					2562	2.37656
1560	2.34905					2565	2.37862
1563	2.34777					2568	2.37574
1566	2.34606					2571	2.37432
1569	2.34944					2574	2.37703
1572	2.34164					2577	2.37802
1575	2.34681					2580	2.37775
1578	2.34828					2583	2.37011
1581	2.34547					2586	2.37091
1584	2.34731					2589	2.37787
1587	2.34404					2592	2.37798
1590	2.34323					2595	2.3746
1593	2.34522					2598	2.37187
1596	2.34313					2601	2.37349
1599	2.35283					2604	2.3701
1602	2.35444					2607	2.37743
1605	2.353					2610	2.38512
1608	2.35347					2628	2.39832
1611	2.3547					2634	2.38706
1614	2.35608					2640	2.38096
1617	2.3534					2643	2.38192
1620	2.35512					2646	2.38059
1623	2.35411					2649	2.37627
1626	2.3569					2652	2.38304
1629	2.35198					2655	2.38487
1632	2.34853					2658	2.37791
1635	2.34805					2661	2.37861
1638	2.34965					2664	2.38332
1641	2.34962					2667	2.37437
1644	2.354					2670	2.35657
1647	2.35467					2673	2.35759
1650	2.35462					2676	2.35957
1653	2.35724					2679	2.35885
1656	2.35486					2682	2.36277
1659	2.36815					2685	2.3626
1662	2.37425					2688	2.36609
1665	2.37555					2691	2.36083
1668	2.37207					2694	2.36434
1671	2.37357					2697	2.37124
1674	2.37561					2700	2.37451
1677	2.37207					2703	2.37693
1680	2.37301					2706	2.37596
1683	2.37002					2709	2.37263
1686	2.3758					2712	2.37554
1689	2.37253					2715	2.37873
1692	2.37202					2718	2.37765
1695	2.37198					2721	2.37926
1698	2.37775					2724	2.37631
1701	2.37858					2727	2.3765
1704	2.37964					2730	2.37243
1707	2.37998					2733	2.37297
1710	2.38452					2736	2.37738
1713	2.37669					2739	2.37443
1716	2.37738					2742	2.37301
1719	2.37103					2745	2.37546
1722	2.36737					2748	2.37376
1725	2.37002					2751	2.37266
1728	2.37204					2754	2.37201
1731	2.37311					2757	2.3821
1734	2.36847					2760	2.37809
1737	2.36812					2763	2.38602
1740	2.36662					2766	2.38138
1743	2.36575					2769	2.38034
1746	2.36817					2772	2.38082
1749	2.34314					2775	2.38187
1752	2.34327					2778	2.3843
1755	2.34556					2781	2.38371
1758	2.33739					2784	2.3829
1761	2.34012					2793	2.40654
1764	2.34107					2799	2.40643
1767	2.34235					2814	2.40587
1770	2.34703					2817	2.38218
1773	2.34237					2820	2.38924
1776	2.34515					2823	2.3873
1779	2.34332					2826	2.38344
1782	2.34373					2829	2.38397
1785	2.34495					2832	2.38299
1788	2.34614					2835	2.38624
1791	2.34513					2838	2.39067
1794	2.34491					2841	2.38194
1797	2.34664					2844	2.38571
1800	2.34551					2847	2.38561
1803	2.34518					2850	2.38829
1806	2.34775					2853	2.38515
1809	2.34806					2856	2.3792
1812	2.35126					2859	2.38057
1815	2.35123					2862	2.37703
1818	2.35179					2865	2.37921
1821	2.35263					2868	2.37881
1824	2.35289					2871	2.37763
1827	2.3558					2874	2.38025
1830	2.35463					2877	2.37804
1833	2.35216					2880	2.37222
1836	2.36107					2883	2.3671
1839	2.37604					2886	2.3781
1842	2.37458					2889	2.37852
1845	2.37701					2892	2.37671
1848	2.37695					2895	2.37608
1851	2.37767					2898	2.38046
1854	2.37642					2901	2.37555
1857	2.37169					2904	2.38203
1860	2.37065					2907	2.40364
1863	2.37132					2913	2.39642
1866	2.3687					2916	2.39451
1869	2.36159					2919	2.40324
1872	2.36009					2922	2.39854
1875	2.36316					2925	2.40174
1878	2.3622					2928	2.401
1881	2.35327					2931	2.39955
1884	2.36129					2934	2.39773
1887	2.3659					2937	2.38889
1890	2.35812					2940	2.39056
1893	2.36368					2943	2.38636
1896	2.36239					2946	2.38461
1899	2.36682					2949	2.38372
1902	2.37354					2952	2.38404
1905	2.37055					2955	2.3854
1908	2.37035					2958	2.38768
1911	2.37257					2961	2.3903
1914	2.36362					2964	2.38957
1917	2.36569					2967	2.39592
1920	2.36559					2970	2.39529
1923	2.3683					2973	2.39117
1926	2.35655					2976	2.39278
1929	2.35464					2979	2.39287
1932	2.35698					2982	2.39125
1935	2.35359					2985	2.39098
1938	2.35143					2988	2.3928
1941	2.35771					2991	2.39402
1944	2.3524					2994	2.39085
1947	2.35467					2997	2.38
1950	2.35205
1953	2.35387
1956	2.35547
1959	2.35933
1962	2.35629
1965	2.36185
1968	2.35629
1971	2.35529
1974	2.35356
1977	2.355
1980	2.35136
1983	2.3526
1986	2.37724
1989	2.38457
1992	2.38033
1995	2.37922
1998	2.37893
2001	2.38176
2004	2.37659
2007	2.37958
2010	2.37686
2013	2.38328
2016	2.36681
2019	2.36982
2022	2.37095
2025	2.36888
2028	2.3687
2031	2.36759
2034	2.37374
2037	2.3753
2040	2.37265
2043	2.37547
2046	2.35013
2049	2.34509
2052	2.35066
2055	2.35508
2058	2.35027
2061	2.35043
2064	2.35205
2067	2.34935
2070	2.34381
2073	2.34589
2076	2.36028
2079	2.3573
2082	2.36027
2085	2.36192
2088	2.35998
2091	2.35995
2094	2.36383
2097	2.36075
2100	2.35923
2103	2.36531
2106	2.36687
2109	2.36898
2112	2.36604
2115	2.36411
2118	2.36528
2121	2.37108
2124	2.36703
2127	2.36961
2130	2.36712
2133	2.36337
2136	2.36351
2139	2.35839
2142	2.36691
2145	2.3632
2148	2.36582
2151	2.36772
2154	2.36736
2157	2.37018
2160	2.36767
2163	2.37015
2166	2.37092
2169	2.37486
2172	2.37297
2175	2.37493
2178	2.36735
2181	2.36705
2184	2.37067
2187	2.36648
2190	2.36636
2193	2.3637
2196	2.36015
2199	2.35556
2202	2.3563
2205	2.35888
2208	2.35593
2211	2.35651
2214	2.35962
2217	2.35852
2220	2.35683
2223	2.36351
2226	2.35818
2229	2.36102
2232	2.36002
2235	2.36127
2238	2.36164
2241	2.36231
2244	2.36736
2247	2.36829
2250	2.36294
2253	2.36103
2256	2.35985
2259	2.35618
2262	2.35997
2265	2.36045
2268	2.36229
2271	2.35802
2274	2.36083
2277	2.36334
2280	2.364
2283	2.36201
2286	2.36743
2289	2.36086
2292	2.35929
2295	2.36167
2298	2.35875
2301	2.36334
2304	2.36334
2307	2.35866
2310	2.35974
2313	2.37233
2316	2.37156
2319	2.37352
2322	2.37723
2325	2.3746
2328	2.37286
2331	2.38072
2334	2.37493
2337	2.37377
2340	2.37416
2343	2.37423
2346	2.37674
2349	2.36757
2352	2.37114
2355	2.37037
2358	2.37537
2361	2.37297
2364	2.3707
2367	2.37474
2370	2.37401
2373	2.36408
2376	2.36899
2379	2.3725
2382	2.36674
2385	2.36735
2388	2.36701
2391	2.36601
2394	2.36639
2397	2.37309
2400	2.37354
2403	2.38125
2406	2.38385
2409	2.3871
2412	2.38421
2415	2.38183
2418	2.38243
2421	2.38816
2424	2.37978
2427	2.38548
2430	2.38565
2433	2.39452
2436	2.39232
2439	2.39291
2442	2.39292
2445	2.39533
2448	2.39487
2451	2.39247
2454	2.3943
2457	2.39008
2460	2.38558
2463	2.37206
2466	2.37339
2469	2.37192
2472	2.37375
2475	2.37107
2478	2.37634
2481	2.3688
2484	2.36993
2487	2.37167
2490	2.37625
2493	2.37824
2496	2.37919
2499	2.37829
2502	2.3798
2505	2.37879
2508	2.38092
2511	2.38675
2514	2.38298
2517	2.38101
2520	2.3889
2523	2.39033
2526	2.39186
2529	2.3881
2532	2.38805
2535	2.39222
2538	2.39283
2541	2.38947
2544	2.38979
2547	2.38939
2550	2.37944
2553	2.37355
2556	2.37001
2559	2.37147
2562	2.37656
2565	2.37862
2568	2.37574
2571	2.37432
2574	2.37703
2577	2.37802
2580	2.37775
2583	2.37011
2586	2.37091
2589	2.37787
2592	2.37798
2595	2.3746
2598	2.37187
2601	2.37349
2604	2.3701
2607	2.37743
2610	2.38512
2613	2.39289
2616	2.38877
2619	2.39264
2622	2.39401
2625	2.39165
2628	2.39832
2631	2.39553
2634	2.38706
2637	2.3937
2640	2.38096
2643	2.38192
2646	2.38059
2649	2.37627
2652	2.38304
2655	2.38487
2658	2.37791
2661	2.37861
2664	2.38332
2667	2.37437
2670	2.35657
2673	2.35759
2676	2.35957
2679	2.35885
2682	2.36277
2685	2.3626
2688	2.36609
2691	2.36083
2694	2.36434
2697	2.37124
2700	2.37451
2703	2.37693
2706	2.37596
2709	2.37263
2712	2.37554
2715	2.37873
2718	2.37765
2721	2.37926
2724	2.37631
2727	2.3765
2730	2.37243
2733	2.37297
2736	2.37738
2739	2.37443
2742	2.37301
2745	2.37546
2748	2.37376
2751	2.37266
2754	2.37201
2757	2.3821
2760	2.37809
2763	2.38602
2766	2.38138
2769	2.38034
2772	2.38082
2775	2.38187
2778	2.3843
2781	2.38371
2784	2.3829
2787	2.40087
2790	2.40204
2793	2.40654
2796	2.40215
2799	2.40643
2802	2.40108
2805	2.40111
2808	2.40288
2811	2.40293
2814	2.40587
2817	2.38218
2820	2.38924
2823	2.3873
2826	2.38344
2829	2.38397
2832	2.38299
2835	2.38624
2838	2.39067
2841	2.38194
2844	2.38571
2847	2.38561
2850	2.38829
2853	2.38515
2856	2.3792
2859	2.38057
2862	2.37703
2865	2.37921
2868	2.37881
2871	2.37763
2874	2.38025
2877	2.37804
2880	2.37222
2883	2.3671
2886	2.3781
2889	2.37852
2892	2.37671
2895	2.37608
2898	2.38046
2901	2.37555
2904	2.38203
2907	2.40364
2910	2.40567
2913	2.39642
2916	2.39451
2919	2.40324
2922	2.39854
2925	2.40174
2928	2.401
2931	2.39955
2934	2.39773
2937	2.38889
2940	2.39056
2943	2.38636
2946	2.38461
2949	2.38372
2952	2.38404
2955	2.3854
2958	2.38768
2961	2.3903
2964	2.38957
2967	2.39592
2970	2.39529
2973	2.39117
2976	2.39278
2979	2.39287
2982	2.39125
2985	2.39098
2988	2.3928
2991	2.39402
2994	2.39085
2997	2.38

## Sheet: Plot c1
Original Data			Linear Fit			Noise (k=0.0001)			Outliers (k=0.05)
time/min	NH4		time/min	NH4		time/min	NH4		time/min	NH4
0	2.4651		0	2.4651		24	2.48313		948	2.52161
3	2.46379		3	2.46379		27	2.47743		960	2.52068
6	2.46653		6	2.46653		30	2.48001
9	2.46902		9	2.46902		33	2.48045
12	2.46212		12	2.46212		36	2.48661
15	2.46301		15	2.46301		39	2.48058
18	2.46246		18	2.46246		42	2.48036
21	2.46513		21	2.46513		45	2.47963
24	2.48313		72	2.47245		48	2.48297
27	2.47743		75	2.47456		51	2.48052
30	2.48001		78	2.47296		54	2.47942
33	2.48045		81	2.47373		57	2.4763
36	2.48661		84	2.46935		60	2.47963
39	2.48058		87	2.4656		63	2.4758
42	2.48036		90	2.46872		66	2.4771
45	2.47963		93	2.47031		69	2.47538
48	2.48297		96	2.47348		144	2.44716
51	2.48052		99	2.46948		147	2.44903
54	2.47942		102	2.46802		150	2.44414
57	2.4763		105	2.47142		153	2.44274
60	2.47963		108	2.46772		156	2.44918
63	2.4758		111	2.46438		159	2.44608
66	2.4771		114	2.46249		162	2.44668
69	2.47538		117	2.46231		165	2.44074
72	2.47245		120	2.46866		168	2.44982
75	2.47456		123	2.46507		204	2.47992
78	2.47296		126	2.46328		234	2.48136
81	2.47373		129	2.46373		237	2.48212
84	2.46935		132	2.46477		240	2.47999
87	2.4656		135	2.46158		243	2.47959
90	2.46872		138	2.46174		246	2.48262
93	2.47031		141	2.45927		252	2.48151
96	2.47348		171	2.45998		255	2.48193
99	2.46948		174	2.46492		258	2.48344
102	2.46802		177	2.46677		261	2.4502
105	2.47142		180	2.46521		264	2.44613
108	2.46772		183	2.46352		267	2.44944
111	2.46438		186	2.46406		270	2.44954
114	2.46249		189	2.46639		273	2.44788
117	2.46231		192	2.46336		276	2.45049
120	2.46866		195	2.46957		279	2.44826
123	2.46507		198	2.4663		282	2.4519
126	2.46328		201	2.47499		285	2.45027
129	2.46373		207	2.47241		288	2.45129
132	2.46477		210	2.47619		291	2.45192
135	2.46158		213	2.47657		294	2.44829
138	2.46174		216	2.47181		297	2.44784
141	2.45927		219	2.47049		300	2.44441
144	2.44716		222	2.47592		303	2.445
147	2.44903		225	2.47498		306	2.44583
150	2.44414		228	2.47539		309	2.44888
153	2.44274		231	2.47655		312	2.44766
156	2.44918		249	2.47684		315	2.44706
159	2.44608		321	2.46398		318	2.44747
162	2.44668		324	2.46462		351	2.45474
165	2.44074		327	2.46679		411	2.45257
168	2.44982		330	2.46316		417	2.4552
171	2.45998		333	2.46447		420	2.45031
174	2.46492		336	2.46433		423	2.45318
177	2.46677		339	2.45965		429	2.45332
180	2.46521		342	2.4629		432	2.45265
183	2.46352		345	2.46277		435	2.44837
186	2.46406		348	2.46212		438	2.45592
189	2.46639		354	2.46071		450	2.45594
192	2.46336		357	2.46114		468	2.45468
195	2.46957		360	2.4646		471	2.45183
198	2.4663		363	2.46213		474	2.45662
201	2.47499		366	2.46133		480	2.45248
204	2.47992		369	2.46043		483	2.45253
207	2.47241		372	2.46115		486	2.45678
210	2.47619		375	2.45776		528	2.48991
213	2.47657		378	2.46269		531	2.49324
216	2.47181		381	2.46461		534	2.49284
219	2.47049		384	2.46438		537	2.49038
222	2.47592		387	2.46417		540	2.4969
225	2.47498		390	2.46236		543	2.49456
228	2.47539		393	2.46468		546	2.49228
231	2.47655		396	2.46533		549	2.49369
234	2.48136		399	2.46418		552	2.49235
237	2.48212		402	2.46898		555	2.49379
240	2.47999		405	2.47247		558	2.48986
243	2.47959		408	2.46292		561	2.49099
246	2.48262		414	2.45762		564	2.48983
249	2.47684		426	2.45817		570	2.48524
252	2.48151		441	2.46358		573	2.48545
255	2.48193		444	2.46268		579	2.48623
258	2.48344		447	2.46107		588	2.49444
261	2.4502		453	2.45987		591	2.49147
264	2.44613		456	2.45978		594	2.48745
267	2.44944		459	2.4646		597	2.49067
270	2.44954		462	2.46056		600	2.49022
273	2.44788		465	2.46345		603	2.49633
276	2.45049		477	2.47866		606	2.49227
279	2.44826		489	2.46388		609	2.48951
282	2.4519		492	2.46167		612	2.4901
285	2.45027		495	2.46062		615	2.48794
288	2.45129		498	2.46958		621	2.48689
291	2.45192		501	2.46705		627	2.48617
294	2.44829		504	2.46773		630	2.48632
297	2.44784		507	2.46922		633	2.48877
300	2.44441		510	2.47194		636	2.4927
303	2.445		513	2.47225		642	2.48931
306	2.44583		516	2.47176		645	2.49336
309	2.44888		519	2.47626		648	2.50471
312	2.44766		522	2.47453		651	2.49884
315	2.44706		525	2.47841		654	2.49353
318	2.44747		567	2.48389		657	2.49754
321	2.46398		576	2.48185		660	2.49688
324	2.46462		582	2.48442		663	2.4976
327	2.46679		585	2.48142		666	2.49797
330	2.46316		618	2.48144		669	2.50098
333	2.46447		624	2.48201		672	2.50011
336	2.46433		639	2.48476		675	2.49722
339	2.45965		720	2.48256		678	2.50015
342	2.4629		723	2.48216		681	2.49777
345	2.46277		726	2.48738		684	2.49885
348	2.46212		765	2.48333		687	2.49648
351	2.45474		768	2.47165		690	2.5005
354	2.46071		771	2.46754		693	2.49897
357	2.46114		774	2.46628		696	2.49531
360	2.4646		777	2.47189		699	2.49536
363	2.46213		780	2.46969		702	2.50038
366	2.46133		783	2.46785		705	2.49405
369	2.46043		786	2.4722		708	2.49043
372	2.46115		789	2.46828		711	2.48993
375	2.45776		792	2.46715		714	2.48929
378	2.46269		795	2.48189		717	2.49133
381	2.46461		798	2.48331		729	2.49206
384	2.46438		801	2.4818		732	2.49372
387	2.46417		804	2.48302		735	2.49453
390	2.46236		807	2.48137		738	2.49662
393	2.46468		810	2.48188		741	2.49554
396	2.46533		813	2.48157		744	2.49202
399	2.46418		816	2.47788		747	2.49395
402	2.46898		819	2.47839		750	2.49994
405	2.47247		822	2.4847		753	2.49642
408	2.46292		855	2.48318		756	2.50233
411	2.45257		858	2.47958		759	2.49696
414	2.45762		861	2.48179		762	2.49552
417	2.4552		864	2.47708		825	2.51187
420	2.45031		867	2.4862		828	2.51156
423	2.45318		870	2.4806		831	2.51233
426	2.45817		873	2.47934		834	2.50981
429	2.45332		876	2.48004		837	2.50638
432	2.45265		879	2.48301		840	2.51111
435	2.44837		882	2.48145		843	2.51413
438	2.45592		885	2.48357		846	2.51424
441	2.46358		888	2.4858		849	2.50775
444	2.46268		891	2.48485		852	2.51153
447	2.46107		894	2.49019		897	2.49324
450	2.45594		903	2.4906		900	2.49232
453	2.45987		906	2.48916		909	2.49254
456	2.45978		912	2.49034		915	2.49709
459	2.4646		1005	2.4866		918	2.49918
462	2.46056		1011	2.49232		921	2.49731
465	2.46345		1014	2.49216		924	2.49938
468	2.45468		1017	2.49249		927	2.49648
471	2.45183		1020	2.48951		930	2.50055
474	2.45662		1023	2.48902		933	2.50012
477	2.47866		1026	2.49334		936	2.50011
480	2.45248		1029	2.48815		939	2.49448
483	2.45253		1032	2.49059		942	2.5076
486	2.45678		1035	2.48166		945	2.51794
489	2.46388		1038	2.48358		951	2.51737
492	2.46167		1041	2.48446		954	2.51811
495	2.46062		1044	2.48226		957	2.51744
498	2.46958		1047	2.48864		963	2.51671
501	2.46705		1050	2.48331		966	2.51659
504	2.46773		1053	2.48813		969	2.51859
507	2.46922		1056	2.48449		972	2.50679
510	2.47194		1059	2.48642		975	2.50244
513	2.47225		1062	2.49178		978	2.50369
516	2.47176		1065	2.49192		981	2.50413
519	2.47626		1068	2.49309		984	2.50338
522	2.47453		1074	2.49381		987	2.50517
525	2.47841		1080	2.49375		990	2.50594
528	2.48991		1086	2.49225		993	2.50281
531	2.49324		1089	2.49159		996	2.49955
534	2.49284		1092	2.49487		999	2.50146
537	2.49038		1095	2.49275		1002	2.49669
540	2.4969		1098	2.49151		1008	2.49344
543	2.49456		1101	2.49293		1071	2.49483
546	2.49228		1104	2.48829		1077	2.49702
549	2.49369		1107	2.49122		1083	2.49647
552	2.49235		1110	2.4939		1182	2.51846
555	2.49379		1113	2.49133		1185	2.52151
558	2.48986		1116	2.49386		1188	2.51788
561	2.49099		1119	2.49503		1191	2.51864
564	2.48983		1122	2.48979		1194	2.52212
567	2.48389		1125	2.48939		1197	2.5196
570	2.48524		1128	2.48954		1200	2.519
573	2.48545		1131	2.4915		1203	2.51966
576	2.48185		1134	2.49237		1206	2.52335
579	2.48623		1137	2.48747		1209	2.51179
582	2.48442		1140	2.48593		1212	2.50123
585	2.48142		1143	2.49119		1215	2.50424
588	2.49444		1146	2.49071		1218	2.50064
591	2.49147		1149	2.48754		1221	2.50571
594	2.48745		1152	2.49173		1224	2.50154
597	2.49067		1155	2.48957		1227	2.49886
600	2.49022		1158	2.48885		1230	2.50266
603	2.49633		1161	2.4845		1233	2.49848
606	2.49227		1164	2.49196		1236	2.50186
609	2.48951		1167	2.4932		1239	2.51055
612	2.4901		1170	2.49192		1242	2.5168
615	2.48794		1173	2.49209		1245	2.51563
618	2.48144		1176	2.4901		1248	2.51809
621	2.48689		1179	2.49418		1251	2.51793
624	2.48201		1299	2.49813		1254	2.5168
627	2.48617		1302	2.49202		1257	2.51972
630	2.48632		1305	2.49098		1260	2.51631
633	2.48877		1308	2.49166		1263	2.51622
636	2.4927		1311	2.49266		1266	2.51555
639	2.48476		1314	2.49061		1269	2.5124
642	2.48931		1317	2.49343		1272	2.50581
645	2.49336		1320	2.49497		1275	2.50473
648	2.50471		1323	2.49938		1278	2.51091
651	2.49884		1326	2.49405		1281	2.50629
654	2.49353		1329	2.49943		1284	2.50548
657	2.49754		1332	2.49933		1287	2.50629
660	2.49688		1335	2.49924		1290	2.50323
663	2.4976		1341	2.4988		1293	2.50456
666	2.49797		1347	2.49793		1296	2.50661
669	2.50098		1350	2.4994		1338	2.50332
672	2.50011		1419	2.48586		1344	2.50434
675	2.49722		1422	2.48442		1353	2.5031
678	2.50015		1425	2.48011		1356	2.5055
681	2.49777		1428	2.4848		1359	2.51155
684	2.49885		1431	2.48094		1362	2.51611
687	2.49648		1434	2.4823		1365	2.51523
690	2.5005		1437	2.48415		1368	2.51804
693	2.49897		1440	2.48675		1371	2.5175
696	2.49531		1443	2.48372		1374	2.51407
699	2.49536		1446	2.48213		1377	2.5108
702	2.50038		1449	2.48335		1380	2.51519
705	2.49405		1455	2.48474		1383	2.51372
708	2.49043		1458	2.4816		1386	2.50979
711	2.48993		1461	2.48167		1389	2.51009
714	2.48929		1464	2.47939		1392	2.50226
717	2.49133		1467	2.48004		1395	2.50449
720	2.48256		1470	2.48181		1398	2.50696
723	2.48216		1476	2.48147		1401	2.50661
726	2.48738		1479	2.48535		1404	2.50698
729	2.49206		1482	2.4863		1407	2.50199
732	2.49372		1485	2.49103		1410	2.50286
735	2.49453		1488	2.48511		1413	2.50336
738	2.49662		1491	2.48576		1416	2.50448
741	2.49554		1494	2.48907		1452	2.47861
744	2.49202		1497	2.48851		1473	2.47898
747	2.49395		1500	2.49129		1542	2.48034
750	2.49994		1503	2.49354		1551	2.47838
753	2.49642		1506	2.49579		1554	2.48027
756	2.50233		1509	2.49627		1563	2.47577
759	2.49696		1512	2.4906		1566	2.47746
762	2.49552		1515	2.49534		1569	2.4768
765	2.48333		1518	2.49639		1572	2.47628
768	2.47165		1521	2.4936		1575	2.46889
771	2.46754		1524	2.4929		1578	2.47404
774	2.46628		1527	2.49075		1581	2.47121
777	2.47189		1530	2.48821		1584	2.47386
780	2.46969		1533	2.49545		1587	2.47558
783	2.46785		1536	2.48889		1590	2.47508
786	2.4722		1539	2.4827		1593	2.47669
789	2.46828		1545	2.48252		1596	2.47526
792	2.46715		1548	2.48484		1599	2.47494
795	2.48189		1557	2.48177		1602	2.47584
798	2.48331		1560	2.48126		1605	2.47898
801	2.4818		1629	2.48795		1608	2.47424
804	2.48302		1632	2.48871		1611	2.47877
807	2.48137		1635	2.48472		1614	2.47828
810	2.48188		1638	2.48901		1617	2.47553
813	2.48157		1641	2.48845		1620	2.47812
816	2.47788		1644	2.48728		1623	2.47664
819	2.47839		1647	2.48531		1626	2.47938
822	2.4847		1650	2.49184		1689	2.48314
825	2.51187		1653	2.4845		1728	2.51046
828	2.51156		1656	2.49349		1731	2.50887
831	2.51233		1659	2.49641		1734	2.50971
834	2.50981		1662	2.49494		1737	2.51417
837	2.50638		1665	2.49874		1740	2.50999
840	2.51111		1668	2.49747		1743	2.51231
843	2.51413		1671	2.49586		1746	2.51701
846	2.51424		1674	2.49037		1749	2.51583
849	2.50775		1677	2.49713		1752	2.51261
852	2.51153		1680	2.49651		1755	2.51272
855	2.48318		1683	2.49567		1758	2.51878
858	2.47958		1686	2.48683		1761	2.52031
861	2.48179		1692	2.49049		1764	2.52151
864	2.47708		1695	2.48778		1767	2.5201
867	2.4862		1698	2.49012		1770	2.52227
870	2.4806		1701	2.48785		1773	2.51547
873	2.47934		1704	2.48752		1866	2.51253
876	2.48004		1707	2.49215		1869	2.51235
879	2.48301		1710	2.49249		1872	2.51162
882	2.48145		1713	2.48728		1884	2.51295
885	2.48357		1716	2.50306		1926	2.48529
888	2.4858		1719	2.50544		1938	2.48851
891	2.48485		1722	2.50753		1950	2.48757
894	2.49019		1725	2.50454		2046	2.48527
897	2.49324		1776	2.48817		2058	2.49008
900	2.49232		1779	2.48673		2073	2.48843
903	2.4906		1782	2.49074		2079	2.48745
906	2.48916		1785	2.4883		2082	2.48793
909	2.49254		1788	2.4908		2085	2.48539
912	2.49034		1791	2.48658		2088	2.48664
915	2.49709		1794	2.48593		2091	2.488
918	2.49918		1797	2.49262		2094	2.48855
921	2.49731		1800	2.48867		2097	2.48985
924	2.49938		1803	2.49489		2100	2.48459
927	2.49648		1806	2.50234		2103	2.47565
930	2.50055		1809	2.50104		2106	2.47887
933	2.50012		1812	2.49969		2109	2.48115
936	2.50011		1815	2.5011		2112	2.47742
939	2.49448		1818	2.50658		2115	2.47999
942	2.5076		1821	2.50339		2118	2.47649
945	2.51794		1824	2.50168		2121	2.47823
948	2.52161		1827	2.50272		2124	2.47478
951	2.51737		1830	2.50607		2127	2.47556
954	2.51811		1833	2.5013		2130	2.48771
957	2.51744		1836	2.49929		2157	2.51944
960	2.52068		1839	2.49911		2163	2.48934
963	2.51671		1842	2.49969		2166	2.48672
966	2.51659		1845	2.50397		2169	2.49034
969	2.51859		1848	2.50065		2172	2.48804
972	2.50679		1851	2.50032		2175	2.49068
975	2.50244		1854	2.50096		2178	2.48939
978	2.50369		1857	2.50458		2181	2.48965
981	2.50413		1860	2.50095		2184	2.48861
984	2.50338		1863	2.5061		2187	2.48755
987	2.50517		1875	2.50799		2190	2.48848
990	2.50594		1878	2.50643		2193	2.48416
993	2.50281		1881	2.50657		2196	2.48296
996	2.49955		1887	2.50817		2199	2.47805
999	2.50146		1890	2.50907		2202	2.48477
1002	2.49669		1893	2.50296		2205	2.48487
1005	2.4866		1896	2.51149		2208	2.48173
1008	2.49344		1899	2.50615		2211	2.47773
1011	2.49232		1902	2.50322		2214	2.47543
1014	2.49216		1905	2.50801		2217	2.48208
1017	2.49249		1908	2.50604		2220	2.49404
1020	2.48951		1911	2.50633		2370	2.49039
1023	2.48902		1914	2.50501		2373	2.49074
1026	2.49334		1917	2.50505		2376	2.49282
1029	2.48815		1920	2.50304		2379	2.4911
1032	2.49059		1923	2.49342		2382	2.4956
1035	2.48166		1929	2.49103		2385	2.49734
1038	2.48358		1932	2.49098		2391	2.49346
1041	2.48446		1935	2.48943		2394	2.49608
1044	2.48226		1941	2.48957		2397	2.4936
1047	2.48864		1944	2.49003		2400	2.49206
1050	2.48331		1947	2.48995		2403	2.48586
1053	2.48813		1953	2.49988		2406	2.48632
1056	2.48449		1956	2.50596		2409	2.48747
1059	2.48642		1959	2.50039		2412	2.48865
1062	2.49178		1962	2.49981		2415	2.48495
1065	2.49192		1965	2.50587		2418	2.4855
1068	2.49309		1968	2.50118		2421	2.48822
1071	2.49483		1971	2.50414		2424	2.49057
1074	2.49381		1974	2.50667		2448	2.52367
1077	2.49702		1977	2.50665		2451	2.52895
1080	2.49375		1980	2.5062		2454	2.52549
1083	2.49647		1983	2.50106		2478	2.49872
1086	2.49225		1986	2.50456		2544	2.52601
1089	2.49159		1989	2.50313		2562	2.5005
1092	2.49487		1992	2.50489		2583	2.50126
1095	2.49275		1995	2.50634		2619	2.52983
1098	2.49151		1998	2.50397		2622	2.52709
1101	2.49293		2001	2.50788		2625	2.52661
1104	2.48829		2004	2.5037		2628	2.53028
1107	2.49122		2007	2.50478		2631	2.52816
1110	2.4939		2010	2.50695		2634	2.53342
1113	2.49133		2013	2.49564		2637	2.54001
1116	2.49386		2016	2.49558		2640	2.53069
1119	2.49503		2019	2.49575		2643	2.5396
1122	2.48979		2022	2.49953		2646	2.53994
1125	2.48939		2025	2.50121		2649	2.54116
1128	2.48954		2028	2.49938		2652	2.53559
1131	2.4915		2031	2.49549		2655	2.5344
1134	2.49237		2034	2.49653		2658	2.53984
1137	2.48747		2037	2.4946		2661	2.53422
1140	2.48593		2040	2.50009		2664	2.53237
1143	2.49119		2043	2.49302		2679	2.528
1146	2.49071		2049	2.49198		2706	2.52845
1149	2.48754		2052	2.49144		2853	2.50405
1152	2.49173		2055	2.49349		2856	2.50579
1155	2.48957		2061	2.49394		2877	2.50387
1158	2.48885		2064	2.49487		2880	2.50569
1161	2.4845		2067	2.4935		2883	2.50105
1164	2.49196		2070	2.49295		2886	2.50265
1167	2.4932		2076	2.49264		2889	2.50426
1170	2.49192		2133	2.5115		2892	2.50352
1173	2.49209		2136	2.51094		2895	2.50625
1176	2.4901		2139	2.51104		2898	2.50782
1179	2.49418		2142	2.51027		2901	2.50628
1182	2.51846		2145	2.5104		2922	2.50739
1185	2.52151		2148	2.51462		2931	2.50737
1188	2.51788		2151	2.51392		2946	2.50794
1191	2.51864		2154	2.51472		2964	2.50761
1194	2.52212		2160	2.50476		2967	2.50861
1197	2.5196		2223	2.50214		2973	2.50583
1200	2.519		2226	2.4996		2976	2.50674
1203	2.51966		2229	2.50425		2985	2.50683
1206	2.52335		2232	2.50064		2988	2.50482
1209	2.51179		2235	2.49803		2991	2.50198
1212	2.50123		2238	2.50382		2994	2.50716
1215	2.50424		2241	2.50075		2997	2.50362
1218	2.50064		2244	2.50474
1221	2.50571		2247	2.50365
1224	2.50154		2250	2.51386
1227	2.49886		2253	2.50605
1230	2.50266		2256	2.51436
1233	2.49848		2259	2.50824
1236	2.50186		2262	2.50805
1239	2.51055		2265	2.50763
1242	2.5168		2268	2.51034
1245	2.51563		2271	2.50759
1248	2.51809		2274	2.50578
1251	2.51793		2277	2.50335
1254	2.5168		2280	2.50734
1257	2.51972		2283	2.50681
1260	2.51631		2286	2.50485
1263	2.51622		2289	2.51087
1266	2.51555		2292	2.50794
1269	2.5124		2295	2.51124
1272	2.50581		2298	2.51398
1275	2.50473		2301	2.50764
1278	2.51091		2304	2.50753
1281	2.50629		2307	2.50809
1284	2.50548		2310	2.49731
1287	2.50629		2313	2.49925
1290	2.50323		2316	2.49782
1293	2.50456		2319	2.4972
1296	2.50661		2322	2.49817
1299	2.49813		2325	2.50008
1302	2.49202		2328	2.49906
1305	2.49098		2331	2.49908
1308	2.49166		2334	2.49879
1311	2.49266		2337	2.49931
1314	2.49061		2340	2.50325
1317	2.49343		2343	2.5048
1320	2.49497		2346	2.50462
1323	2.49938		2349	2.50265
1326	2.49405		2352	2.50676
1329	2.49943		2355	2.50056
1332	2.49933		2358	2.50522
1335	2.49924		2361	2.50455
1338	2.50332		2364	2.50678
1341	2.4988		2367	2.50108
1344	2.50434		2388	2.50038
1347	2.49793		2427	2.50832
1350	2.4994		2430	2.51935
1353	2.5031		2433	2.52031
1356	2.5055		2436	2.51529
1359	2.51155		2439	2.51897
1362	2.51611		2442	2.52221
1365	2.51523		2445	2.522
1368	2.51804		2457	2.51556
1371	2.5175		2460	2.50264
1374	2.51407		2463	2.50376
1377	2.5108		2466	2.50521
1380	2.51519		2469	2.50634
1383	2.51372		2472	2.50412
1386	2.50979		2475	2.50203
1389	2.51009		2481	2.50296
1392	2.50226		2484	2.50143
1395	2.50449		2487	2.51541
1398	2.50696		2490	2.51381
1401	2.50661		2493	2.50822
1404	2.50698		2496	2.51331
1407	2.50199		2499	2.51395
1410	2.50286		2502	2.51787
1413	2.50336		2505	2.51155
1416	2.50448		2508	2.51564
1419	2.48586		2511	2.50973
1422	2.48442		2514	2.5115
1425	2.48011		2517	2.51899
1428	2.4848		2520	2.51294
1431	2.48094		2523	2.51391
1434	2.4823		2526	2.51578
1437	2.48415		2529	2.52372
1440	2.48675		2532	2.52115
1443	2.48372		2535	2.51778
1446	2.48213		2538	2.52019
1449	2.48335		2541	2.52393
1452	2.47861		2547	2.50852
1455	2.48474		2550	2.50613
1458	2.4816		2553	2.50767
1461	2.48167		2556	2.50936
1464	2.47939		2559	2.50231
1467	2.48004		2565	2.50238
1470	2.48181		2568	2.50611
1473	2.47898		2571	2.50395
1476	2.48147		2574	2.50707
1479	2.48535		2577	2.50573
1482	2.4863		2580	2.50488
1485	2.49103		2586	2.50782
1488	2.48511		2589	2.50524
1491	2.48576		2592	2.5085
1494	2.48907		2595	2.50682
1497	2.48851		2598	2.51029
1500	2.49129		2601	2.50756
1503	2.49354		2604	2.51237
1506	2.49579		2607	2.52257
1509	2.49627		2610	2.5248
1512	2.4906		2613	2.52456
1515	2.49534		2616	2.52518
1518	2.49639		2667	2.52451
1521	2.4936		2670	2.52493
1524	2.4929		2673	2.52214
1527	2.49075		2676	2.52364
1530	2.48821		2682	2.52219
1533	2.49545		2685	2.52529
1536	2.48889		2688	2.52163
1539	2.4827		2691	2.5189
1542	2.48034		2694	2.52245
1545	2.48252		2697	2.52363
1548	2.48484		2700	2.52356
1551	2.47838		2703	2.52371
1554	2.48027		2709	2.5258
1557	2.48177		2712	2.52505
1560	2.48126		2715	2.527
1563	2.47577		2718	2.52657
1566	2.47746		2721	2.52739
1569	2.4768		2724	2.52534
1572	2.47628		2727	2.52074
1575	2.46889		2730	2.52655
1578	2.47404		2733	2.5233
1581	2.47121		2736	2.52432
1584	2.47386		2739	2.52672
1587	2.47558		2742	2.52516
1590	2.47508		2745	2.52626
1593	2.47669		2748	2.52535
1596	2.47526		2751	2.5189
1599	2.47494		2754	2.52331
1602	2.47584		2757	2.52809
1605	2.47898		2760	2.52585
1608	2.47424		2763	2.52484
1611	2.47877		2766	2.52632
1614	2.47828		2769	2.52279
1617	2.47553		2772	2.52134
1620	2.47812		2775	2.52312
1623	2.47664		2778	2.5252
1626	2.47938		2781	2.5186
1629	2.48795		2784	2.51869
1632	2.48871		2787	2.51687
1635	2.48472		2790	2.51822
1638	2.48901		2793	2.51829
1641	2.48845		2796	2.51622
1644	2.48728		2799	2.51865
1647	2.48531		2802	2.51916
1650	2.49184		2805	2.51991
1653	2.4845		2808	2.51905
1656	2.49349		2811	2.52011
1659	2.49641		2814	2.5215
1662	2.49494		2817	2.51889
1665	2.49874		2820	2.52224
1668	2.49747		2823	2.5228
1671	2.49586		2826	2.52565
1674	2.49037		2829	2.52011
1677	2.49713		2832	2.51951
1680	2.49651		2835	2.52204
1683	2.49567		2838	2.52256
1686	2.48683		2841	2.51966
1689	2.48314		2844	2.51408
1692	2.49049		2847	2.5149
1695	2.48778		2850	2.50944
1698	2.49012		2859	2.5077
1701	2.48785		2862	2.51159
1704	2.48752		2865	2.50837
1707	2.49215		2868	2.50946
1710	2.49249		2871	2.51259
1713	2.48728		2874	2.50831
1716	2.50306		2904	2.51148
1719	2.50544		2907	2.51414
1722	2.50753		2910	2.51318
1725	2.50454		2913	2.51299
1728	2.51046		2916	2.5121
1731	2.50887		2919	2.51083
1734	2.50971		2925	2.50893
1737	2.51417		2928	2.51032
1740	2.50999		2934	2.51985
1743	2.51231		2937	2.51373
1746	2.51701		2940	2.51357
1749	2.51583		2943	2.51558
1752	2.51261		2949	2.51001
1755	2.51272		2952	2.51184
1758	2.51878		2955	2.51045
1761	2.52031		2958	2.51224
1764	2.52151		2961	2.51488
1767	2.5201		2970	2.51427
1770	2.52227		2979	2.51012
1773	2.51547		2982	2.51262
1776	2.48817
1779	2.48673
1782	2.49074
1785	2.4883
1788	2.4908
1791	2.48658
1794	2.48593
1797	2.49262
1800	2.48867
1803	2.49489
1806	2.50234
1809	2.50104
1812	2.49969
1815	2.5011
1818	2.50658
1821	2.50339
1824	2.50168
1827	2.50272
1830	2.50607
1833	2.5013
1836	2.49929
1839	2.49911
1842	2.49969
1845	2.50397
1848	2.50065
1851	2.50032
1854	2.50096
1857	2.50458
1860	2.50095
1863	2.5061
1866	2.51253
1869	2.51235
1872	2.51162
1875	2.50799
1878	2.50643
1881	2.50657
1884	2.51295
1887	2.50817
1890	2.50907
1893	2.50296
1896	2.51149
1899	2.50615
1902	2.50322
1905	2.50801
1908	2.50604
1911	2.50633
1914	2.50501
1917	2.50505
1920	2.50304
1923	2.49342
1926	2.48529
1929	2.49103
1932	2.49098
1935	2.48943
1938	2.48851
1941	2.48957
1944	2.49003
1947	2.48995
1950	2.48757
1953	2.49988
1956	2.50596
1959	2.50039
1962	2.49981
1965	2.50587
1968	2.50118
1971	2.50414
1974	2.50667
1977	2.50665
1980	2.5062
1983	2.50106
1986	2.50456
1989	2.50313
1992	2.50489
1995	2.50634
1998	2.50397
2001	2.50788
2004	2.5037
2007	2.50478
2010	2.50695
2013	2.49564
2016	2.49558
2019	2.49575
2022	2.49953
2025	2.50121
2028	2.49938
2031	2.49549
2034	2.49653
2037	2.4946
2040	2.50009
2043	2.49302
2046	2.48527
2049	2.49198
2052	2.49144
2055	2.49349
2058	2.49008
2061	2.49394
2064	2.49487
2067	2.4935
2070	2.49295
2073	2.48843
2076	2.49264
2079	2.48745
2082	2.48793
2085	2.48539
2088	2.48664
2091	2.488
2094	2.48855
2097	2.48985
2100	2.48459
2103	2.47565
2106	2.47887
2109	2.48115
2112	2.47742
2115	2.47999
2118	2.47649
2121	2.47823
2124	2.47478
2127	2.47556
2130	2.48771
2133	2.5115
2136	2.51094
2139	2.51104
2142	2.51027
2145	2.5104
2148	2.51462
2151	2.51392
2154	2.51472
2157	2.51944
2160	2.50476
2163	2.48934
2166	2.48672
2169	2.49034
2172	2.48804
2175	2.49068
2178	2.48939
2181	2.48965
2184	2.48861
2187	2.48755
2190	2.48848
2193	2.48416
2196	2.48296
2199	2.47805
2202	2.48477
2205	2.48487
2208	2.48173
2211	2.47773
2214	2.47543
2217	2.48208
2220	2.49404
2223	2.50214
2226	2.4996
2229	2.50425
2232	2.50064
2235	2.49803
2238	2.50382
2241	2.50075
2244	2.50474
2247	2.50365
2250	2.51386
2253	2.50605
2256	2.51436
2259	2.50824
2262	2.50805
2265	2.50763
2268	2.51034
2271	2.50759
2274	2.50578
2277	2.50335
2280	2.50734
2283	2.50681
2286	2.50485
2289	2.51087
2292	2.50794
2295	2.51124
2298	2.51398
2301	2.50764
2304	2.50753
2307	2.50809
2310	2.49731
2313	2.49925
2316	2.49782
2319	2.4972
2322	2.49817
2325	2.50008
2328	2.49906
2331	2.49908
2334	2.49879
2337	2.49931
2340	2.50325
2343	2.5048
2346	2.50462
2349	2.50265
2352	2.50676
2355	2.50056
2358	2.50522
2361	2.50455
2364	2.50678
2367	2.50108
2370	2.49039
2373	2.49074
2376	2.49282
2379	2.4911
2382	2.4956
2385	2.49734
2388	2.50038
2391	2.49346
2394	2.49608
2397	2.4936
2400	2.49206
2403	2.48586
2406	2.48632
2409	2.48747
2412	2.48865
2415	2.48495
2418	2.4855
2421	2.48822
2424	2.49057
2427	2.50832
2430	2.51935
2433	2.52031
2436	2.51529
2439	2.51897
2442	2.52221
2445	2.522
2448	2.52367
2451	2.52895
2454	2.52549
2457	2.51556
2460	2.50264
2463	2.50376
2466	2.50521
2469	2.50634
2472	2.50412
2475	2.50203
2478	2.49872
2481	2.50296
2484	2.50143
2487	2.51541
2490	2.51381
2493	2.50822
2496	2.51331
2499	2.51395
2502	2.51787
2505	2.51155
2508	2.51564
2511	2.50973
2514	2.5115
2517	2.51899
2520	2.51294
2523	2.51391
2526	2.51578
2529	2.52372
2532	2.52115
2535	2.51778
2538	2.52019
2541	2.52393
2544	2.52601
2547	2.50852
2550	2.50613
2553	2.50767
2556	2.50936
2559	2.50231
2562	2.5005
2565	2.50238
2568	2.50611
2571	2.50395
2574	2.50707
2577	2.50573
2580	2.50488
2583	2.50126
2586	2.50782
2589	2.50524
2592	2.5085
2595	2.50682
2598	2.51029
2601	2.50756
2604	2.51237
2607	2.52257
2610	2.5248
2613	2.52456
2616	2.52518
2619	2.52983
2622	2.52709
2625	2.52661
2628	2.53028
2631	2.52816
2634	2.53342
2637	2.54001
2640	2.53069
2643	2.5396
2646	2.53994
2649	2.54116
2652	2.53559
2655	2.5344
2658	2.53984
2661	2.53422
2664	2.53237
2667	2.52451
2670	2.52493
2673	2.52214
2676	2.52364
2679	2.528
2682	2.52219
2685	2.52529
2688	2.52163
2691	2.5189
2694	2.52245
2697	2.52363
2700	2.52356
2703	2.52371
2706	2.52845
2709	2.5258
2712	2.52505
2715	2.527
2718	2.52657
2721	2.52739
2724	2.52534
2727	2.52074
2730	2.52655
2733	2.5233
2736	2.52432
2739	2.52672
2742	2.52516
2745	2.52626
2748	2.52535
2751	2.5189
2754	2.52331
2757	2.52809
2760	2.52585
2763	2.52484
2766	2.52632
2769	2.52279
2772	2.52134
2775	2.52312
2778	2.5252
2781	2.5186
2784	2.51869
2787	2.51687
2790	2.51822
2793	2.51829
2796	2.51622
2799	2.51865
2802	2.51916
2805	2.51991
2808	2.51905
2811	2.52011
2814	2.5215
2817	2.51889
2820	2.52224
2823	2.5228
2826	2.52565
2829	2.52011
2832	2.51951
2835	2.52204
2838	2.52256
2841	2.51966
2844	2.51408
2847	2.5149
2850	2.50944
2853	2.50405
2856	2.50579
2859	2.5077
2862	2.51159
2865	2.50837
2868	2.50946
2871	2.51259
2874	2.50831
2877	2.50387
2880	2.50569
2883	2.50105
2886	2.50265
2889	2.50426
2892	2.50352
2895	2.50625
2898	2.50782
2901	2.50628
2904	2.51148
2907	2.51414
2910	2.51318
2913	2.51299
2916	2.5121
2919	2.51083
2922	2.50739
2925	2.50893
2928	2.51032
2931	2.50737
2934	2.51985
2937	2.51373
2940	2.51357
2943	2.51558
2946	2.50794
2949	2.51001
2952	2.51184
2955	2.51045
2958	2.51224
2961	2.51488
2964	2.50761
2967	2.50861
2970	2.51427
2973	2.50583
2976	2.50674
2979	2.51012
2982	2.51262
2985	2.50683
2988	2.50482
2991	2.50198
2994	2.50716
2997	2.50362

## Sheet: Plot c2
Original Data			Linear Fit			Noise (k=0)			Outliers (k=0.05)
time/min	NH4		time/min	NH4		time/min	NH4		time/min	NH4
0	2.4651		144	2.44716		0	2.4651		648	2.50471
3	2.46379		147	2.44903		3	2.46379		825	2.51187
6	2.46653		150	2.44414		6	2.46653		828	2.51156
9	2.46902		153	2.44274		9	2.46902		831	2.51233
12	2.46212		156	2.44918		12	2.46212		834	2.50981
15	2.46301		159	2.44608		15	2.46301		840	2.51111
18	2.46246		162	2.44668		18	2.46246		843	2.51413
21	2.46513		168	2.44982		21	2.46513		846	2.51424
24	2.48313		261	2.4502		24	2.48313		852	2.51153
27	2.47743		264	2.44613		27	2.47743		945	2.51794
30	2.48001		267	2.44944		30	2.48001		948	2.52161
33	2.48045		270	2.44954		33	2.48045		951	2.51737
36	2.48661		273	2.44788		36	2.48661		954	2.51811
39	2.48058		276	2.45049		39	2.48058		957	2.51744
42	2.48036		279	2.44826		42	2.48036		960	2.52068
45	2.47963		282	2.4519		45	2.47963		963	2.51671
48	2.48297		285	2.45027		48	2.48297		966	2.51659
51	2.48052		288	2.45129		51	2.48052		969	2.51859
54	2.47942		291	2.45192		54	2.47942		1194	2.52212
57	2.4763		294	2.44829		57	2.4763		1206	2.52335
60	2.47963		297	2.44784		60	2.47963
63	2.4758		309	2.44888		63	2.4758
66	2.4771		312	2.44766		66	2.4771
69	2.47538		315	2.44706		69	2.47538
72	2.47245		318	2.44747		72	2.47245
75	2.47456		351	2.45474		75	2.47456
78	2.47296		375	2.45776		78	2.47296
81	2.47373		411	2.45257		81	2.47373
84	2.46935		414	2.45762		84	2.46935
87	2.4656		417	2.4552		87	2.4656
90	2.46872		420	2.45031		90	2.46872
93	2.47031		423	2.45318		93	2.47031
96	2.47348		426	2.45817		96	2.47348
99	2.46948		429	2.45332		99	2.46948
102	2.46802		432	2.45265		102	2.46802
105	2.47142		438	2.45592		105	2.47142
108	2.46772		450	2.45594		108	2.46772
111	2.46438		453	2.45987		111	2.46438
114	2.46249		456	2.45978		114	2.46249
117	2.46231		462	2.46056		117	2.46231
120	2.46866		468	2.45468		120	2.46866
123	2.46507		471	2.45183		123	2.46507
126	2.46328		474	2.45662		126	2.46328
129	2.46373		480	2.45248		129	2.46373
132	2.46477		486	2.45678		132	2.46477
135	2.46158		492	2.46167		135	2.46158
138	2.46174		495	2.46062		138	2.46174
141	2.45927		771	2.46754		141	2.45927
144	2.44716		774	2.46628		165	2.44074
147	2.44903		780	2.46969		171	2.45998
150	2.44414		783	2.46785		174	2.46492
153	2.44274		789	2.46828		177	2.46677
156	2.44918		792	2.46715		180	2.46521
159	2.44608		1419	2.48586		183	2.46352
162	2.44668		1422	2.48442		186	2.46406
165	2.44074		1428	2.4848		189	2.46639
168	2.44982		1434	2.4823		192	2.46336
171	2.45998		1437	2.48415		195	2.46957
174	2.46492		1440	2.48675		198	2.4663
177	2.46677		1443	2.48372		201	2.47499
180	2.46521		1449	2.48335		204	2.47992
183	2.46352		1455	2.48474		207	2.47241
186	2.46406		1479	2.48535		210	2.47619
189	2.46639		1482	2.4863		213	2.47657
192	2.46336		1485	2.49103		216	2.47181
195	2.46957		1488	2.48511		219	2.47049
198	2.4663		1491	2.48576		222	2.47592
201	2.47499		1494	2.48907		225	2.47498
204	2.47992		1497	2.48851		228	2.47539
207	2.47241		1500	2.49129		231	2.47655
210	2.47619		1512	2.4906		234	2.48136
213	2.47657		1521	2.4936		237	2.48212
216	2.47181		1524	2.4929		240	2.47999
219	2.47049		1527	2.49075		243	2.47959
222	2.47592		1530	2.48821		246	2.48262
225	2.47498		1536	2.48889		249	2.47684
228	2.47539		1632	2.48871		252	2.48151
231	2.47655		1638	2.48901		255	2.48193
234	2.48136		1650	2.49184		258	2.48344
237	2.48212		1656	2.49349		300	2.44441
240	2.47999		1659	2.49641		303	2.445
243	2.47959		1662	2.49494		306	2.44583
246	2.48262		1668	2.49747		321	2.46398
249	2.47684		1671	2.49586		324	2.46462
252	2.48151		1674	2.49037		327	2.46679
255	2.48193		1677	2.49713		330	2.46316
258	2.48344		1680	2.49651		333	2.46447
261	2.4502		1683	2.49567		336	2.46433
264	2.44613		1692	2.49049		339	2.45965
267	2.44944		1707	2.49215		342	2.4629
270	2.44954		1710	2.49249		345	2.46277
273	2.44788		1803	2.49489		348	2.46212
276	2.45049		1806	2.50234		354	2.46071
279	2.44826		1809	2.50104		357	2.46114
282	2.4519		1812	2.49969		360	2.4646
285	2.45027		1815	2.5011		363	2.46213
288	2.45129		1824	2.50168		366	2.46133
291	2.45192		1827	2.50272		369	2.46043
294	2.44829		1833	2.5013		372	2.46115
297	2.44784		1836	2.49929		378	2.46269
300	2.44441		1839	2.49911		381	2.46461
303	2.445		1842	2.49969		384	2.46438
306	2.44583		1848	2.50065		387	2.46417
309	2.44888		1851	2.50032		390	2.46236
312	2.44766		1854	2.50096		393	2.46468
315	2.44706		1860	2.50095		396	2.46533
318	2.44747		1893	2.50296		399	2.46418
321	2.46398		1902	2.50322		402	2.46898
324	2.46462		1914	2.50501		405	2.47247
327	2.46679		1917	2.50505		408	2.46292
330	2.46316		1920	2.50304		435	2.44837
333	2.46447		1953	2.49988		441	2.46358
336	2.46433		1956	2.50596		444	2.46268
339	2.45965		1959	2.50039		447	2.46107
342	2.4629		1962	2.49981		459	2.4646
345	2.46277		1965	2.50587		465	2.46345
348	2.46212		1968	2.50118		477	2.47866
351	2.45474		1971	2.50414		483	2.45253
354	2.46071		1974	2.50667		489	2.46388
357	2.46114		1977	2.50665		498	2.46958
360	2.4646		1980	2.5062		501	2.46705
363	2.46213		1983	2.50106		504	2.46773
366	2.46133		1986	2.50456		507	2.46922
369	2.46043		1989	2.50313		510	2.47194
372	2.46115		1992	2.50489		513	2.47225
375	2.45776		1995	2.50634		516	2.47176
378	2.46269		1998	2.50397		519	2.47626
381	2.46461		2001	2.50788		522	2.47453
384	2.46438		2004	2.5037		525	2.47841
387	2.46417		2007	2.50478		528	2.48991
390	2.46236		2010	2.50695		531	2.49324
393	2.46468		2025	2.50121		534	2.49284
396	2.46533		2133	2.5115		537	2.49038
399	2.46418		2136	2.51094		540	2.4969
402	2.46898		2139	2.51104		543	2.49456
405	2.47247		2142	2.51027		546	2.49228
408	2.46292		2145	2.5104		549	2.49369
411	2.45257		2160	2.50476		552	2.49235
414	2.45762		2250	2.51386		555	2.49379
417	2.4552		2256	2.51436		558	2.48986
420	2.45031		2259	2.50824		561	2.49099
423	2.45318		2262	2.50805		564	2.48983
426	2.45817		2268	2.51034		567	2.48389
429	2.45332		2289	2.51087		570	2.48524
432	2.45265		2295	2.51124		573	2.48545
435	2.44837		2298	2.51398		576	2.48185
438	2.45592		2430	2.51935		579	2.48623
441	2.46358		2433	2.52031		582	2.48442
444	2.46268		2436	2.51529		585	2.48142
447	2.46107		2439	2.51897		588	2.49444
450	2.45594		2445	2.522		591	2.49147
453	2.45987		2457	2.51556		594	2.48745
456	2.45978		2487	2.51541		597	2.49067
459	2.4646		2502	2.51787		600	2.49022
462	2.46056		2508	2.51564		603	2.49633
465	2.46345		2517	2.51899		606	2.49227
468	2.45468		2529	2.52372		609	2.48951
471	2.45183		2532	2.52115		612	2.4901
474	2.45662		2535	2.51778		615	2.48794
477	2.47866		2538	2.52019		618	2.48144
480	2.45248		2541	2.52393		621	2.48689
483	2.45253		2607	2.52257		624	2.48201
486	2.45678		2610	2.5248		627	2.48617
489	2.46388		2613	2.52456		630	2.48632
492	2.46167		2616	2.52518		633	2.48877
495	2.46062		2622	2.52709		636	2.4927
498	2.46958		2625	2.52661		639	2.48476
501	2.46705		2667	2.52451		642	2.48931
504	2.46773		2670	2.52493		645	2.49336
507	2.46922		2673	2.52214		651	2.49884
510	2.47194		2676	2.52364		654	2.49353
513	2.47225		2679	2.528		657	2.49754
516	2.47176		2682	2.52219		660	2.49688
519	2.47626		2685	2.52529		663	2.4976
522	2.47453		2688	2.52163		666	2.49797
525	2.47841		2694	2.52245		669	2.50098
528	2.48991		2697	2.52363		672	2.50011
531	2.49324		2700	2.52356		675	2.49722
534	2.49284		2703	2.52371		678	2.50015
537	2.49038		2706	2.52845		681	2.49777
540	2.4969		2709	2.5258		684	2.49885
543	2.49456		2712	2.52505		687	2.49648
546	2.49228		2715	2.527		690	2.5005
549	2.49369		2718	2.52657		693	2.49897
552	2.49235		2721	2.52739		696	2.49531
555	2.49379		2724	2.52534		699	2.49536
558	2.48986		2730	2.52655		702	2.50038
561	2.49099		2733	2.5233		705	2.49405
564	2.48983		2736	2.52432		708	2.49043
567	2.48389		2739	2.52672		711	2.48993
570	2.48524		2742	2.52516		714	2.48929
573	2.48545		2745	2.52626		717	2.49133
576	2.48185		2748	2.52535		720	2.48256
579	2.48623		2754	2.52331		723	2.48216
582	2.48442		2757	2.52809		726	2.48738
585	2.48142		2760	2.52585		729	2.49206
588	2.49444		2763	2.52484		732	2.49372
591	2.49147		2766	2.52632		735	2.49453
594	2.48745		2778	2.5252		738	2.49662
597	2.49067		2826	2.52565		741	2.49554
600	2.49022					744	2.49202
603	2.49633					747	2.49395
606	2.49227					750	2.49994
609	2.48951					753	2.49642
612	2.4901					756	2.50233
615	2.48794					759	2.49696
618	2.48144					762	2.49552
621	2.48689					765	2.48333
624	2.48201					768	2.47165
627	2.48617					777	2.47189
630	2.48632					786	2.4722
633	2.48877					795	2.48189
636	2.4927					798	2.48331
639	2.48476					801	2.4818
642	2.48931					804	2.48302
645	2.49336					807	2.48137
648	2.50471					810	2.48188
651	2.49884					813	2.48157
654	2.49353					816	2.47788
657	2.49754					819	2.47839
660	2.49688					822	2.4847
663	2.4976					837	2.50638
666	2.49797					849	2.50775
669	2.50098					855	2.48318
672	2.50011					858	2.47958
675	2.49722					861	2.48179
678	2.50015					864	2.47708
681	2.49777					867	2.4862
684	2.49885					870	2.4806
687	2.49648					873	2.47934
690	2.5005					876	2.48004
693	2.49897					879	2.48301
696	2.49531					882	2.48145
699	2.49536					885	2.48357
702	2.50038					888	2.4858
705	2.49405					891	2.48485
708	2.49043					894	2.49019
711	2.48993					897	2.49324
714	2.48929					900	2.49232
717	2.49133					903	2.4906
720	2.48256					906	2.48916
723	2.48216					909	2.49254
726	2.48738					912	2.49034
729	2.49206					915	2.49709
732	2.49372					918	2.49918
735	2.49453					921	2.49731
738	2.49662					924	2.49938
741	2.49554					927	2.49648
744	2.49202					930	2.50055
747	2.49395					933	2.50012
750	2.49994					936	2.50011
753	2.49642					939	2.49448
756	2.50233					942	2.5076
759	2.49696					972	2.50679
762	2.49552					975	2.50244
765	2.48333					978	2.50369
768	2.47165					981	2.50413
771	2.46754					984	2.50338
774	2.46628					987	2.50517
777	2.47189					990	2.50594
780	2.46969					993	2.50281
783	2.46785					996	2.49955
786	2.4722					999	2.50146
789	2.46828					1002	2.49669
792	2.46715					1005	2.4866
795	2.48189					1008	2.49344
798	2.48331					1011	2.49232
801	2.4818					1014	2.49216
804	2.48302					1017	2.49249
807	2.48137					1020	2.48951
810	2.48188					1023	2.48902
813	2.48157					1026	2.49334
816	2.47788					1029	2.48815
819	2.47839					1032	2.49059
822	2.4847					1035	2.48166
825	2.51187					1038	2.48358
828	2.51156					1041	2.48446
831	2.51233					1044	2.48226
834	2.50981					1047	2.48864
837	2.50638					1050	2.48331
840	2.51111					1053	2.48813
843	2.51413					1056	2.48449
846	2.51424					1059	2.48642
849	2.50775					1062	2.49178
852	2.51153					1065	2.49192
855	2.48318					1068	2.49309
858	2.47958					1071	2.49483
861	2.48179					1074	2.49381
864	2.47708					1077	2.49702
867	2.4862					1080	2.49375
870	2.4806					1083	2.49647
873	2.47934					1086	2.49225
876	2.48004					1089	2.49159
879	2.48301					1092	2.49487
882	2.48145					1095	2.49275
885	2.48357					1098	2.49151
888	2.4858					1101	2.49293
891	2.48485					1104	2.48829
894	2.49019					1107	2.49122
897	2.49324					1110	2.4939
900	2.49232					1113	2.49133
903	2.4906					1116	2.49386
906	2.48916					1119	2.49503
909	2.49254					1122	2.48979
912	2.49034					1125	2.48939
915	2.49709					1128	2.48954
918	2.49918					1131	2.4915
921	2.49731					1134	2.49237
924	2.49938					1137	2.48747
927	2.49648					1140	2.48593
930	2.50055					1143	2.49119
933	2.50012					1146	2.49071
936	2.50011					1149	2.48754
939	2.49448					1152	2.49173
942	2.5076					1155	2.48957
945	2.51794					1158	2.48885
948	2.52161					1161	2.4845
951	2.51737					1164	2.49196
954	2.51811					1167	2.4932
957	2.51744					1170	2.49192
960	2.52068					1173	2.49209
963	2.51671					1176	2.4901
966	2.51659					1179	2.49418
969	2.51859					1182	2.51846
972	2.50679					1185	2.52151
975	2.50244					1188	2.51788
978	2.50369					1191	2.51864
981	2.50413					1197	2.5196
984	2.50338					1200	2.519
987	2.50517					1203	2.51966
990	2.50594					1209	2.51179
993	2.50281					1212	2.50123
996	2.49955					1215	2.50424
999	2.50146					1218	2.50064
1002	2.49669					1221	2.50571
1005	2.4866					1224	2.50154
1008	2.49344					1227	2.49886
1011	2.49232					1230	2.50266
1014	2.49216					1233	2.49848
1017	2.49249					1236	2.50186
1020	2.48951					1239	2.51055
1023	2.48902					1242	2.5168
1026	2.49334					1245	2.51563
1029	2.48815					1248	2.51809
1032	2.49059					1251	2.51793
1035	2.48166					1254	2.5168
1038	2.48358					1257	2.51972
1041	2.48446					1260	2.51631
1044	2.48226					1263	2.51622
1047	2.48864					1266	2.51555
1050	2.48331					1269	2.5124
1053	2.48813					1272	2.50581
1056	2.48449					1275	2.50473
1059	2.48642					1278	2.51091
1062	2.49178					1281	2.50629
1065	2.49192					1284	2.50548
1068	2.49309					1287	2.50629
1071	2.49483					1290	2.50323
1074	2.49381					1293	2.50456
1077	2.49702					1296	2.50661
1080	2.49375					1299	2.49813
1083	2.49647					1302	2.49202
1086	2.49225					1305	2.49098
1089	2.49159					1308	2.49166
1092	2.49487					1311	2.49266
1095	2.49275					1314	2.49061
1098	2.49151					1317	2.49343
1101	2.49293					1320	2.49497
1104	2.48829					1323	2.49938
1107	2.49122					1326	2.49405
1110	2.4939					1329	2.49943
1113	2.49133					1332	2.49933
1116	2.49386					1335	2.49924
1119	2.49503					1338	2.50332
1122	2.48979					1341	2.4988
1125	2.48939					1344	2.50434
1128	2.48954					1347	2.49793
1131	2.4915					1350	2.4994
1134	2.49237					1353	2.5031
1137	2.48747					1356	2.5055
1140	2.48593					1359	2.51155
1143	2.49119					1362	2.51611
1146	2.49071					1365	2.51523
1149	2.48754					1368	2.51804
1152	2.49173					1371	2.5175
1155	2.48957					1374	2.51407
1158	2.48885					1377	2.5108
1161	2.4845					1380	2.51519
1164	2.49196					1383	2.51372
1167	2.4932					1386	2.50979
1170	2.49192					1389	2.51009
1173	2.49209					1392	2.50226
1176	2.4901					1395	2.50449
1179	2.49418					1398	2.50696
1182	2.51846					1401	2.50661
1185	2.52151					1404	2.50698
1188	2.51788					1407	2.50199
1191	2.51864					1410	2.50286
1194	2.52212					1413	2.50336
1197	2.5196					1416	2.50448
1200	2.519					1425	2.48011
1203	2.51966					1431	2.48094
1206	2.52335					1446	2.48213
1209	2.51179					1452	2.47861
1212	2.50123					1458	2.4816
1215	2.50424					1461	2.48167
1218	2.50064					1464	2.47939
1221	2.50571					1467	2.48004
1224	2.50154					1470	2.48181
1227	2.49886					1473	2.47898
1230	2.50266					1476	2.48147
1233	2.49848					1503	2.49354
1236	2.50186					1506	2.49579
1239	2.51055					1509	2.49627
1242	2.5168					1515	2.49534
1245	2.51563					1518	2.49639
1248	2.51809					1533	2.49545
1251	2.51793					1539	2.4827
1254	2.5168					1542	2.48034
1257	2.51972					1545	2.48252
1260	2.51631					1548	2.48484
1263	2.51622					1551	2.47838
1266	2.51555					1554	2.48027
1269	2.5124					1557	2.48177
1272	2.50581					1560	2.48126
1275	2.50473					1563	2.47577
1278	2.51091					1566	2.47746
1281	2.50629					1569	2.4768
1284	2.50548					1572	2.47628
1287	2.50629					1575	2.46889
1290	2.50323					1578	2.47404
1293	2.50456					1581	2.47121
1296	2.50661					1584	2.47386
1299	2.49813					1587	2.47558
1302	2.49202					1590	2.47508
1305	2.49098					1593	2.47669
1308	2.49166					1596	2.47526
1311	2.49266					1599	2.47494
1314	2.49061					1602	2.47584
1317	2.49343					1605	2.47898
1320	2.49497					1608	2.47424
1323	2.49938					1611	2.47877
1326	2.49405					1614	2.47828
1329	2.49943					1617	2.47553
1332	2.49933					1620	2.47812
1335	2.49924					1623	2.47664
1338	2.50332					1626	2.47938
1341	2.4988					1629	2.48795
1344	2.50434					1635	2.48472
1347	2.49793					1641	2.48845
1350	2.4994					1644	2.48728
1353	2.5031					1647	2.48531
1356	2.5055					1653	2.4845
1359	2.51155					1665	2.49874
1362	2.51611					1686	2.48683
1365	2.51523					1689	2.48314
1368	2.51804					1695	2.48778
1371	2.5175					1698	2.49012
1374	2.51407					1701	2.48785
1377	2.5108					1704	2.48752
1380	2.51519					1713	2.48728
1383	2.51372					1716	2.50306
1386	2.50979					1719	2.50544
1389	2.51009					1722	2.50753
1392	2.50226					1725	2.50454
1395	2.50449					1728	2.51046
1398	2.50696					1731	2.50887
1401	2.50661					1734	2.50971
1404	2.50698					1737	2.51417
1407	2.50199					1740	2.50999
1410	2.50286					1743	2.51231
1413	2.50336					1746	2.51701
1416	2.50448					1749	2.51583
1419	2.48586					1752	2.51261
1422	2.48442					1755	2.51272
1425	2.48011					1758	2.51878
1428	2.4848					1761	2.52031
1431	2.48094					1764	2.52151
1434	2.4823					1767	2.5201
1437	2.48415					1770	2.52227
1440	2.48675					1773	2.51547
1443	2.48372					1776	2.48817
1446	2.48213					1779	2.48673
1449	2.48335					1782	2.49074
1452	2.47861					1785	2.4883
1455	2.48474					1788	2.4908
1458	2.4816					1791	2.48658
1461	2.48167					1794	2.48593
1464	2.47939					1797	2.49262
1467	2.48004					1800	2.48867
1470	2.48181					1818	2.50658
1473	2.47898					1821	2.50339
1476	2.48147					1830	2.50607
1479	2.48535					1845	2.50397
1482	2.4863					1857	2.50458
1485	2.49103					1863	2.5061
1488	2.48511					1866	2.51253
1491	2.48576					1869	2.51235
1494	2.48907					1872	2.51162
1497	2.48851					1875	2.50799
1500	2.49129					1878	2.50643
1503	2.49354					1881	2.50657
1506	2.49579					1884	2.51295
1509	2.49627					1887	2.50817
1512	2.4906					1890	2.50907
1515	2.49534					1896	2.51149
1518	2.49639					1899	2.50615
1521	2.4936					1905	2.50801
1524	2.4929					1908	2.50604
1527	2.49075					1911	2.50633
1530	2.48821					1923	2.49342
1533	2.49545					1926	2.48529
1536	2.48889					1929	2.49103
1539	2.4827					1932	2.49098
1542	2.48034					1935	2.48943
1545	2.48252					1938	2.48851
1548	2.48484					1941	2.48957
1551	2.47838					1944	2.49003
1554	2.48027					1947	2.48995
1557	2.48177					1950	2.48757
1560	2.48126					2013	2.49564
1563	2.47577					2016	2.49558
1566	2.47746					2019	2.49575
1569	2.4768					2022	2.49953
1572	2.47628					2028	2.49938
1575	2.46889					2031	2.49549
1578	2.47404					2034	2.49653
1581	2.47121					2037	2.4946
1584	2.47386					2040	2.50009
1587	2.47558					2043	2.49302
1590	2.47508					2046	2.48527
1593	2.47669					2049	2.49198
1596	2.47526					2052	2.49144
1599	2.47494					2055	2.49349
1602	2.47584					2058	2.49008
1605	2.47898					2061	2.49394
1608	2.47424					2064	2.49487
1611	2.47877					2067	2.4935
1614	2.47828					2070	2.49295
1617	2.47553					2073	2.48843
1620	2.47812					2076	2.49264
1623	2.47664					2079	2.48745
1626	2.47938					2082	2.48793
1629	2.48795					2085	2.48539
1632	2.48871					2088	2.48664
1635	2.48472					2091	2.488
1638	2.48901					2094	2.48855
1641	2.48845					2097	2.48985
1644	2.48728					2100	2.48459
1647	2.48531					2103	2.47565
1650	2.49184					2106	2.47887
1653	2.4845					2109	2.48115
1656	2.49349					2112	2.47742
1659	2.49641					2115	2.47999
1662	2.49494					2118	2.47649
1665	2.49874					2121	2.47823
1668	2.49747					2124	2.47478
1671	2.49586					2127	2.47556
1674	2.49037					2130	2.48771
1677	2.49713					2148	2.51462
1680	2.49651					2151	2.51392
1683	2.49567					2154	2.51472
1686	2.48683					2157	2.51944
1689	2.48314					2163	2.48934
1692	2.49049					2166	2.48672
1695	2.48778					2169	2.49034
1698	2.49012					2172	2.48804
1701	2.48785					2175	2.49068
1704	2.48752					2178	2.48939
1707	2.49215					2181	2.48965
1710	2.49249					2184	2.48861
1713	2.48728					2187	2.48755
1716	2.50306					2190	2.48848
1719	2.50544					2193	2.48416
1722	2.50753					2196	2.48296
1725	2.50454					2199	2.47805
1728	2.51046					2202	2.48477
1731	2.50887					2205	2.48487
1734	2.50971					2208	2.48173
1737	2.51417					2211	2.47773
1740	2.50999					2214	2.47543
1743	2.51231					2217	2.48208
1746	2.51701					2220	2.49404
1749	2.51583					2223	2.50214
1752	2.51261					2226	2.4996
1755	2.51272					2229	2.50425
1758	2.51878					2232	2.50064
1761	2.52031					2235	2.49803
1764	2.52151					2238	2.50382
1767	2.5201					2241	2.50075
1770	2.52227					2244	2.50474
1773	2.51547					2247	2.50365
1776	2.48817					2253	2.50605
1779	2.48673					2265	2.50763
1782	2.49074					2271	2.50759
1785	2.4883					2274	2.50578
1788	2.4908					2277	2.50335
1791	2.48658					2280	2.50734
1794	2.48593					2283	2.50681
1797	2.49262					2286	2.50485
1800	2.48867					2292	2.50794
1803	2.49489					2301	2.50764
1806	2.50234					2304	2.50753
1809	2.50104					2307	2.50809
1812	2.49969					2310	2.49731
1815	2.5011					2313	2.49925
1818	2.50658					2316	2.49782
1821	2.50339					2319	2.4972
1824	2.50168					2322	2.49817
1827	2.50272					2325	2.50008
1830	2.50607					2328	2.49906
1833	2.5013					2331	2.49908
1836	2.49929					2334	2.49879
1839	2.49911					2337	2.49931
1842	2.49969					2340	2.50325
1845	2.50397					2343	2.5048
1848	2.50065					2346	2.50462
1851	2.50032					2349	2.50265
1854	2.50096					2352	2.50676
1857	2.50458					2355	2.50056
1860	2.50095					2358	2.50522
1863	2.5061					2361	2.50455
1866	2.51253					2364	2.50678
1869	2.51235					2367	2.50108
1872	2.51162					2370	2.49039
1875	2.50799					2373	2.49074
1878	2.50643					2376	2.49282
1881	2.50657					2379	2.4911
1884	2.51295					2382	2.4956
1887	2.50817					2385	2.49734
1890	2.50907					2388	2.50038
1893	2.50296					2391	2.49346
1896	2.51149					2394	2.49608
1899	2.50615					2397	2.4936
1902	2.50322					2400	2.49206
1905	2.50801					2403	2.48586
1908	2.50604					2406	2.48632
1911	2.50633					2409	2.48747
1914	2.50501					2412	2.48865
1917	2.50505					2415	2.48495
1920	2.50304					2418	2.4855
1923	2.49342					2421	2.48822
1926	2.48529					2424	2.49057
1929	2.49103					2427	2.50832
1932	2.49098					2442	2.52221
1935	2.48943					2448	2.52367
1938	2.48851					2451	2.52895
1941	2.48957					2454	2.52549
1944	2.49003					2460	2.50264
1947	2.48995					2463	2.50376
1950	2.48757					2466	2.50521
1953	2.49988					2469	2.50634
1956	2.50596					2472	2.50412
1959	2.50039					2475	2.50203
1962	2.49981					2478	2.49872
1965	2.50587					2481	2.50296
1968	2.50118					2484	2.50143
1971	2.50414					2490	2.51381
1974	2.50667					2493	2.50822
1977	2.50665					2496	2.51331
1980	2.5062					2499	2.51395
1983	2.50106					2505	2.51155
1986	2.50456					2511	2.50973
1989	2.50313					2514	2.5115
1992	2.50489					2520	2.51294
1995	2.50634					2523	2.51391
1998	2.50397					2526	2.51578
2001	2.50788					2544	2.52601
2004	2.5037					2547	2.50852
2007	2.50478					2550	2.50613
2010	2.50695					2553	2.50767
2013	2.49564					2556	2.50936
2016	2.49558					2559	2.50231
2019	2.49575					2562	2.5005
2022	2.49953					2565	2.50238
2025	2.50121					2568	2.50611
2028	2.49938					2571	2.50395
2031	2.49549					2574	2.50707
2034	2.49653					2577	2.50573
2037	2.4946					2580	2.50488
2040	2.50009					2583	2.50126
2043	2.49302					2586	2.50782
2046	2.48527					2589	2.50524
2049	2.49198					2592	2.5085
2052	2.49144					2595	2.50682
2055	2.49349					2598	2.51029
2058	2.49008					2601	2.50756
2061	2.49394					2604	2.51237
2064	2.49487					2619	2.52983
2067	2.4935					2628	2.53028
2070	2.49295					2631	2.52816
2073	2.48843					2634	2.53342
2076	2.49264					2637	2.54001
2079	2.48745					2640	2.53069
2082	2.48793					2643	2.5396
2085	2.48539					2646	2.53994
2088	2.48664					2649	2.54116
2091	2.488					2652	2.53559
2094	2.48855					2655	2.5344
2097	2.48985					2658	2.53984
2100	2.48459					2661	2.53422
2103	2.47565					2664	2.53237
2106	2.47887					2691	2.5189
2109	2.48115					2727	2.52074
2112	2.47742					2751	2.5189
2115	2.47999					2769	2.52279
2118	2.47649					2772	2.52134
2121	2.47823					2775	2.52312
2124	2.47478					2781	2.5186
2127	2.47556					2784	2.51869
2130	2.48771					2787	2.51687
2133	2.5115					2790	2.51822
2136	2.51094					2793	2.51829
2139	2.51104					2796	2.51622
2142	2.51027					2799	2.51865
2145	2.5104					2802	2.51916
2148	2.51462					2805	2.51991
2151	2.51392					2808	2.51905
2154	2.51472					2811	2.52011
2157	2.51944					2814	2.5215
2160	2.50476					2817	2.51889
2163	2.48934					2820	2.52224
2166	2.48672					2823	2.5228
2169	2.49034					2829	2.52011
2172	2.48804					2832	2.51951
2175	2.49068					2835	2.52204
2178	2.48939					2838	2.52256
2181	2.48965					2841	2.51966
2184	2.48861					2844	2.51408
2187	2.48755					2847	2.5149
2190	2.48848					2850	2.50944
2193	2.48416					2853	2.50405
2196	2.48296					2856	2.50579
2199	2.47805					2859	2.5077
2202	2.48477					2862	2.51159
2205	2.48487					2865	2.50837
2208	2.48173					2868	2.50946
2211	2.47773					2871	2.51259
2214	2.47543					2874	2.50831
2217	2.48208					2877	2.50387
2220	2.49404					2880	2.50569
2223	2.50214					2883	2.50105
2226	2.4996					2886	2.50265
2229	2.50425					2889	2.50426
2232	2.50064					2892	2.50352
2235	2.49803					2895	2.50625
2238	2.50382					2898	2.50782
2241	2.50075					2901	2.50628
2244	2.50474					2904	2.51148
2247	2.50365					2907	2.51414
2250	2.51386					2910	2.51318
2253	2.50605					2913	2.51299
2256	2.51436					2916	2.5121
2259	2.50824					2919	2.51083
2262	2.50805					2922	2.50739
2265	2.50763					2925	2.50893
2268	2.51034					2928	2.51032
2271	2.50759					2931	2.50737
2274	2.50578					2934	2.51985
2277	2.50335					2937	2.51373
2280	2.50734					2940	2.51357
2283	2.50681					2943	2.51558
2286	2.50485					2946	2.50794
2289	2.51087					2949	2.51001
2292	2.50794					2952	2.51184
2295	2.51124					2955	2.51045
2298	2.51398					2958	2.51224
2301	2.50764					2961	2.51488
2304	2.50753					2964	2.50761
2307	2.50809					2967	2.50861
2310	2.49731					2970	2.51427
2313	2.49925					2973	2.50583
2316	2.49782					2976	2.50674
2319	2.4972					2979	2.51012
2322	2.49817					2982	2.51262
2325	2.50008					2985	2.50683
2328	2.49906					2988	2.50482
2331	2.49908					2991	2.50198
2334	2.49879					2994	2.50716
2337	2.49931					2997	2.50362
2340	2.50325
2343	2.5048
2346	2.50462
2349	2.50265
2352	2.50676
2355	2.50056
2358	2.50522
2361	2.50455
2364	2.50678
2367	2.50108
2370	2.49039
2373	2.49074
2376	2.49282
2379	2.4911
2382	2.4956
2385	2.49734
2388	2.50038
2391	2.49346
2394	2.49608
2397	2.4936
2400	2.49206
2403	2.48586
2406	2.48632
2409	2.48747
2412	2.48865
2415	2.48495
2418	2.4855
2421	2.48822
2424	2.49057
2427	2.50832
2430	2.51935
2433	2.52031
2436	2.51529
2439	2.51897
2442	2.52221
2445	2.522
2448	2.52367
2451	2.52895
2454	2.52549
2457	2.51556
2460	2.50264
2463	2.50376
2466	2.50521
2469	2.50634
2472	2.50412
2475	2.50203
2478	2.49872
2481	2.50296
2484	2.50143
2487	2.51541
2490	2.51381
2493	2.50822
2496	2.51331
2499	2.51395
2502	2.51787
2505	2.51155
2508	2.51564
2511	2.50973
2514	2.5115
2517	2.51899
2520	2.51294
2523	2.51391
2526	2.51578
2529	2.52372
2532	2.52115
2535	2.51778
2538	2.52019
2541	2.52393
2544	2.52601
2547	2.50852
2550	2.50613
2553	2.50767
2556	2.50936
2559	2.50231
2562	2.5005
2565	2.50238
2568	2.50611
2571	2.50395
2574	2.50707
2577	2.50573
2580	2.50488
2583	2.50126
2586	2.50782
2589	2.50524
2592	2.5085
2595	2.50682
2598	2.51029
2601	2.50756
2604	2.51237
2607	2.52257
2610	2.5248
2613	2.52456
2616	2.52518
2619	2.52983
2622	2.52709
2625	2.52661
2628	2.53028
2631	2.52816
2634	2.53342
2637	2.54001
2640	2.53069
2643	2.5396
2646	2.53994
2649	2.54116
2652	2.53559
2655	2.5344
2658	2.53984
2661	2.53422
2664	2.53237
2667	2.52451
2670	2.52493
2673	2.52214
2676	2.52364
2679	2.528
2682	2.52219
2685	2.52529
2688	2.52163
2691	2.5189
2694	2.52245
2697	2.52363
2700	2.52356
2703	2.52371
2706	2.52845
2709	2.5258
2712	2.52505
2715	2.527
2718	2.52657
2721	2.52739
2724	2.52534
2727	2.52074
2730	2.52655
2733	2.5233
2736	2.52432
2739	2.52672
2742	2.52516
2745	2.52626
2748	2.52535
2751	2.5189
2754	2.52331
2757	2.52809
2760	2.52585
2763	2.52484
2766	2.52632
2769	2.52279
2772	2.52134
2775	2.52312
2778	2.5252
2781	2.5186
2784	2.51869
2787	2.51687
2790	2.51822
2793	2.51829
2796	2.51622
2799	2.51865
2802	2.51916
2805	2.51991
2808	2.51905
2811	2.52011
2814	2.5215
2817	2.51889
2820	2.52224
2823	2.5228
2826	2.52565
2829	2.52011
2832	2.51951
2835	2.52204
2838	2.52256
2841	2.51966
2844	2.51408
2847	2.5149
2850	2.50944
2853	2.50405
2856	2.50579
2859	2.5077
2862	2.51159
2865	2.50837
2868	2.50946
2871	2.51259
2874	2.50831
2877	2.50387
2880	2.50569
2883	2.50105
2886	2.50265
2889	2.50426
2892	2.50352
2895	2.50625
2898	2.50782
2901	2.50628
2904	2.51148
2907	2.51414
2910	2.51318
2913	2.51299
2916	2.5121
2919	2.51083
2922	2.50739
2925	2.50893
2928	2.51032
2931	2.50737
2934	2.51985
2937	2.51373
2940	2.51357
2943	2.51558
2946	2.50794
2949	2.51001
2952	2.51184
2955	2.51045
2958	2.51224
2961	2.51488
2964	2.50761
2967	2.50861
2970	2.51427
2973	2.50583
2976	2.50674
2979	2.51012
2982	2.51262
2985	2.50683
2988	2.50482
2991	2.50198
2994	2.50716
2997	2.50362

## Sheet: Plot d1
Original Data			Linear Fit			Noise (k=0.0001)			Outliers (k=0.05)
time/min	NH4		time/min	NH4		time/min	NH4		time/min	NH4
0	2.32272		405	2.29457		0	2.32272
3	2.32136		408	2.29939		3	2.32136
6	2.31652		411	2.30395		6	2.31652
9	2.3185		414	2.30046		9	2.3185
12	2.32531		417	2.30322		12	2.32531
15	2.33088		420	2.30477		15	2.33088
18	2.32247		423	2.30029		18	2.32247
21	2.32794		426	2.29836		21	2.32794
24	2.32319		429	2.30316		24	2.32319
27	2.33162		435	2.30298		27	2.33162
30	2.34052		438	2.29927		30	2.34052
33	2.33439		441	2.30616		33	2.33439
36	2.33564		444	2.30089		36	2.33564
39	2.34092		447	2.30232		39	2.34092
42	2.34044		450	2.30197		42	2.34044
45	2.33829		453	2.30478		45	2.33829
48	2.33987		456	2.30102		48	2.33987
51	2.33556		459	2.30371		51	2.33556
54	2.33471		462	2.30271		54	2.33471
57	2.33552		465	2.30146		57	2.33552
60	2.33287		468	2.30184		60	2.33287
63	2.33274		471	2.30261		63	2.33274
66	2.33351		474	2.30481		66	2.33351
69	2.33103		477	2.30717		69	2.33103
72	2.33196		480	2.30437		72	2.33196
75	2.33731		483	2.2985		75	2.33731
78	2.33029		486	2.30488		78	2.33029
81	2.33792		489	2.30747		81	2.33792
84	2.33497		492	2.30867		84	2.33497
87	2.3259		495	2.3098		87	2.3259
90	2.31604		498	2.3041		90	2.31604
93	2.3161		501	2.30311		93	2.3161
96	2.31634		504	2.28265		96	2.31634
99	2.31876		507	2.28681		99	2.31876
102	2.31766		510	2.28776		102	2.31766
105	2.31962		513	2.28855		105	2.31962
108	2.31809		516	2.28663		108	2.31809
111	2.317		519	2.28637		111	2.317
114	2.31163		522	2.27722		114	2.31163
117	2.32631		525	2.28214		117	2.32631
120	2.3379		528	2.28957		120	2.3379
123	2.33462		531	2.28852		123	2.33462
126	2.33053		534	2.3132		126	2.33053
129	2.33099		537	2.30887		129	2.33099
132	2.33133		540	2.3102		132	2.33133
135	2.32965		543	2.31004		135	2.32965
138	2.33495		546	2.3046		138	2.33495
141	2.3347		549	2.3071		141	2.3347
144	2.33848		552	2.31316		144	2.33848
147	2.34836		555	2.31121		147	2.34836
150	2.34699		558	2.307		150	2.34699
153	2.34703		561	2.30581		153	2.34703
156	2.34721		564	2.29914		156	2.34721
159	2.34389		567	2.29966		159	2.34389
162	2.34659		570	2.29965		162	2.34659
165	2.34437		573	2.29938		165	2.34437
168	2.34843		576	2.30097		168	2.34843
171	2.34798		579	2.30385		171	2.34798
174	2.34446		582	2.29912		174	2.34446
177	2.32702		585	2.30004		177	2.32702
180	2.32646		588	2.29787		180	2.32646
183	2.32994		591	2.29006		183	2.32994
186	2.3267		594	2.28461		186	2.3267
189	2.32918		597	2.2789		189	2.32918
192	2.32889		600	2.27878		192	2.32889
195	2.32298		603	2.27362		195	2.32298
198	2.32582		606	2.27601		198	2.32582
201	2.32598		609	2.27814		201	2.32598
204	2.33012		612	2.27625		204	2.33012
207	2.34713		615	2.27261		207	2.34713
210	2.34046		618	2.27433		210	2.34046
213	2.34068		621	2.27916		213	2.34068
216	2.34445		624	2.27609		216	2.34445
219	2.34295		627	2.28043		219	2.34295
222	2.34647		630	2.2818		222	2.34647
225	2.34269		633	2.27779		225	2.34269
228	2.34044		636	2.27864		228	2.34044
231	2.33713		639	2.27411		231	2.33713
234	2.34045		642	2.27932		234	2.34045
237	2.34691		645	2.27702		237	2.34691
240	2.35696		648	2.27318		240	2.35696
243	2.35401		651	2.27931		243	2.35401
246	2.35572		654	2.29028		246	2.35572
249	2.35521		657	2.28889		249	2.35521
252	2.35155		660	2.28606		252	2.35155
255	2.35106		663	2.28578		255	2.35106
258	2.35192		666	2.29072		258	2.35192
261	2.35632		669	2.29027		261	2.35632
264	2.35144		672	2.28828		264	2.35144
267	2.33632		675	2.28241		267	2.33632
270	2.33956		678	2.28529		270	2.33956
273	2.34374		681	2.28609		273	2.34374
276	2.33549		684	2.27926		276	2.33549
279	2.34173		687	2.28138		279	2.34173
282	2.33624		690	2.28359		282	2.33624
285	2.33774		693	2.27944		285	2.33774
288	2.33929		696	2.28518		288	2.33929
291	2.33524		699	2.27431		291	2.33524
294	2.34074		702	2.27778		294	2.34074
297	2.34546		705	2.28606		297	2.34546
300	2.33989		708	2.27193		300	2.33989
303	2.34021		711	2.26417		303	2.34021
306	2.34189		714	2.26658		306	2.34189
309	2.3389		717	2.26212		309	2.3389
312	2.34371		720	2.26217		312	2.34371
315	2.3394		723	2.26567		315	2.3394
318	2.34248		726	2.26589		318	2.34248
321	2.33865		729	2.26604		321	2.33865
324	2.33035		732	2.26539		324	2.33035
327	2.3182		735	2.25706		327	2.3182
330	2.31766		738	2.26059		330	2.31766
333	2.31717		741	2.26505		333	2.31717
336	2.31511		744	2.27071		336	2.31511
339	2.31629		747	2.2711		339	2.31629
342	2.31727		750	2.26841		342	2.31727
345	2.32066		753	2.26931		345	2.32066
348	2.31932		756	2.26759		348	2.31932
351	2.31719		759	2.27441		351	2.31719
354	2.33579		762	2.27176		354	2.33579
357	2.35293		765	2.26961		357	2.35293
360	2.35183		768	2.27384		360	2.35183
363	2.34779		771	2.2505		363	2.34779
366	2.34984		774	2.25227		366	2.34984
369	2.35567		777	2.24702		369	2.35567
372	2.34987		780	2.25133		372	2.34987
375	2.34702		783	2.24959		375	2.34702
378	2.34808		786	2.251		378	2.34808
381	2.3474		789	2.25497		381	2.3474
384	2.34237		792	2.24975		384	2.34237
387	2.33005		795	2.24769		387	2.33005
390	2.33455		798	2.24896		390	2.33455
393	2.33147		801	2.26676		393	2.33147
396	2.3328		804	2.26947		396	2.3328
399	2.33432		807	2.27018		399	2.33432
402	2.32245		810	2.26917		402	2.32245
405	2.29457		813	2.27046		432	2.30982
408	2.29939		816	2.26918		1041	2.35325
411	2.30395		819	2.26878		1044	2.35685
414	2.30046		822	2.27308		1047	2.35412
417	2.30322		825	2.27391		1050	2.35326
420	2.30477		828	2.27415		1053	2.35449
423	2.30029		831	2.28099		1056	2.3584
426	2.29836		834	2.2856		1059	2.35926
429	2.30316		837	2.28149		1062	2.35539
432	2.30982		840	2.27902		1065	2.35983
435	2.30298		843	2.28268		1929	2.34909
438	2.29927		846	2.28146		1932	2.34571
441	2.30616		849	2.28002		1935	2.34524
444	2.30089		852	2.28501		1938	2.35081
447	2.30232		855	2.28494		1941	2.34493
450	2.30197		858	2.28564		1944	2.3488
453	2.30478		861	2.2817		1947	2.34572
456	2.30102		864	2.28263		1950	2.34324
459	2.30371		867	2.28363		1953	2.34604
462	2.30271		870	2.27625		1956	2.34691
465	2.30146		873	2.28318		1959	2.35351
468	2.30184		876	2.28692		1968	2.3502
471	2.30261		879	2.28787		1971	2.35409
474	2.30481		882	2.29021		1974	2.35111
477	2.30717		885	2.28798		1977	2.35308
480	2.30437		888	2.28444		1980	2.3502
483	2.2985		891	2.28718		1983	2.35452
486	2.30488		894	2.28851		1986	2.34786
489	2.30747		897	2.28561		1989	2.33792
492	2.30867		900	2.28474		1992	2.33772
495	2.3098		903	2.28604		1995	2.34217
498	2.3041		906	2.28771		1998	2.34126
501	2.30311		909	2.29358		2001	2.33679
504	2.28265		912	2.29549		2004	2.34244
507	2.28681		915	2.30108		2007	2.34446
510	2.28776		918	2.29849		2010	2.34551
513	2.28855		921	2.28747		2013	2.34271
516	2.28663		924	2.33105		2016	2.34781
519	2.28637		927	2.29354		2019	2.35082
522	2.27722		930	2.30663		2022	2.35341
525	2.28214		933	2.30733		2025	2.36222
528	2.28957		936	2.30539		2028	2.3586
531	2.28852		939	2.31016		2031	2.33771
534	2.3132		942	2.31291		2034	2.35088
537	2.30887		945	2.31313		2037	2.34538
540	2.3102		948	2.31274		2040	2.34606
543	2.31004		951	2.30609		2043	2.34454
546	2.3046		954	2.30485		2046	2.34153
549	2.3071		957	2.30587		2049	2.33928
552	2.31316		960	2.30756		2052	2.33646
555	2.31121		963	2.30685		2055	2.33867
558	2.307		966	2.30528		2058	2.33629
561	2.30581		969	2.30462		2061	2.33317
564	2.29914		972	2.30395		2064	2.33466
567	2.29966		975	2.3073		2067	2.33963
570	2.29965		978	2.33085		2070	2.33547
573	2.29938		981	2.3371		2073	2.33469
576	2.30097		984	2.34119		2076	2.33996
579	2.30385		987	2.33722		2079	2.33424
582	2.29912		990	2.34207		2082	2.333
585	2.30004		993	2.3407		2085	2.33353
588	2.29787		996	2.34244		2088	2.33416
591	2.29006		999	2.34025		2091	2.32709
594	2.28461		1002	2.33914		2094	2.33337
597	2.2789		1005	2.34621		2097	2.3318
600	2.27878		1008	2.33266		2100	2.32918
603	2.27362		1011	2.3278		2103	2.32835
606	2.27601		1014	2.33484		2106	2.33846
609	2.27814		1017	2.3336		2109	2.34212
612	2.27625		1020	2.32787		2112	2.34876
615	2.27261		1023	2.33042		2115	2.34722
618	2.27433		1026	2.32581		2118	2.34023
621	2.27916		1029	2.3301		2121	2.34423
624	2.27609		1032	2.32756		2124	2.34329
627	2.28043		1035	2.32705		2127	2.34988
630	2.2818		1038	2.34721		2130	2.34711
633	2.27779		1068	2.33314		2133	2.34616
636	2.27864		1071	2.32622		2136	2.34019
639	2.27411		1074	2.33254		2139	2.34214
642	2.27932		1077	2.33059		2142	2.33773
645	2.27702		1080	2.32825		2145	2.33883
648	2.27318		1083	2.32742		2148	2.33958
651	2.27931		1086	2.32982		2151	2.33786
654	2.29028		1089	2.33098		2154	2.34312
657	2.28889		1092	2.32906		2157	2.34101
660	2.28606		1095	2.33037		2160	2.33728
663	2.28578		1098	2.33782		2163	2.33466
666	2.29072		1101	2.33926		2166	2.33212
669	2.29027		1104	2.33532		2169	2.34353
672	2.28828		1107	2.34194		2172	2.33687
675	2.28241		1110	2.33988		2175	2.34081
678	2.28529		1113	2.33836		2178	2.33959
681	2.28609		1116	2.33468		2181	2.34145
684	2.27926		1119	2.34177		2184	2.33716
687	2.28138		1122	2.33923		2187	2.3398
690	2.28359		1125	2.33519		2190	2.33754
693	2.27944		1128	2.35077		2193	2.32388
696	2.28518		1131	2.35213		2196	2.33591
699	2.27431		1134	2.34736		2199	2.33131
702	2.27778		1137	2.34835		2202	2.33283
705	2.28606		1140	2.35283		2205	2.34027
708	2.27193		1143	2.35108		2208	2.33635
711	2.26417		1146	2.35223		2211	2.34003
714	2.26658		1149	2.35028		2214	2.34661
717	2.26212		1152	2.3548		2217	2.34465
720	2.26217		1155	2.35253		2220	2.34232
723	2.26567		1158	2.32461		2223	2.34717
726	2.26589		1161	2.32544		2226	2.33259
729	2.26604		1164	2.33486		2229	2.3319
732	2.26539		1167	2.33136		2232	2.33448
735	2.25706		1170	2.33331		2235	2.32983
738	2.26059		1173	2.33706		2238	2.32877
741	2.26505		1176	2.33596		2241	2.32869
744	2.27071		1179	2.33713		2244	2.33127
747	2.2711		1182	2.33634		2247	2.33114
750	2.26841		1185	2.33493		2250	2.33292
753	2.26931		1188	2.33083		2253	2.33108
756	2.26759		1191	2.33098		2256	2.31263
759	2.27441		1194	2.3316		2259	2.32008
762	2.27176		1197	2.32845		2262	2.31417
765	2.26961		1200	2.32746		2265	2.31953
768	2.27384		1203	2.32767		2268	2.31541
771	2.2505		1206	2.33137		2271	2.31698
774	2.25227		1209	2.32809		2274	2.31756
777	2.24702		1212	2.32723		2277	2.31457
780	2.25133		1215	2.33563		2280	2.31693
783	2.24959		1218	2.34732		2283	2.31452
786	2.251		1221	2.34662		2286	2.31923
789	2.25497		1224	2.34501		2289	2.31944
792	2.24975		1227	2.34351		2292	2.31946
795	2.24769		1230	2.34572		2295	2.32245
798	2.24896		1233	2.35132		2298	2.3208
801	2.26676		1236	2.35319		2301	2.32197
804	2.26947		1239	2.3485		2304	2.32305
807	2.27018		1242	2.34507		2307	2.32246
810	2.26917		1245	2.34324		2310	2.32258
813	2.27046		1248	2.34737		2313	2.32121
816	2.26918		1251	2.34423		2316	2.3101
819	2.26878		1254	2.34943		2319	2.31565
822	2.27308		1257	2.34506		2322	2.3153
825	2.27391		1260	2.34425		2325	2.30828
828	2.27415		1263	2.34704		2328	2.31894
831	2.28099		1266	2.34357		2331	2.31762
834	2.2856		1269	2.34723		2334	2.31813
837	2.28149		1272	2.34516		2337	2.31654
840	2.27902		1275	2.3457		2340	2.31753
843	2.28268		1278	2.34371		2343	2.33488
846	2.28146		1281	2.34375		2346	2.34429
849	2.28002		1284	2.34946		2349	2.34289
852	2.28501		1287	2.3513		2352	2.34392
855	2.28494		1290	2.34335		2355	2.34131
858	2.28564		1293	2.3451		2358	2.34394
861	2.2817		1296	2.35128		2361	2.34485
864	2.28263		1299	2.347		2364	2.34389
867	2.28363		1302	2.34813		2367	2.34944
870	2.27625		1305	2.34112		2370	2.34251
873	2.28318		1308	2.34249		2373	2.32795
876	2.28692		1311	2.33497		2376	2.32129
879	2.28787		1314	2.33777		2379	2.31821
882	2.29021		1317	2.34119		2382	2.31838
885	2.28798		1320	2.33425		2385	2.32037
888	2.28444		1323	2.34253		2388	2.31748
891	2.28718		1326	2.33616		2391	2.31932
894	2.28851		1329	2.34103		2394	2.32584
897	2.28561		1332	2.3395		2397	2.32016
900	2.28474		1335	2.34472		2400	2.32391
903	2.28604		1338	2.34515		2403	2.32601
906	2.28771		1341	2.34641		2406	2.3254
909	2.29358		1344	2.34615		2409	2.32786
912	2.29549		1347	2.34575		2412	2.32927
915	2.30108		1350	2.3432		2415	2.32862
918	2.29849		1353	2.34639		2418	2.3248
921	2.28747		1356	2.34183		2421	2.3304
924	2.33105		1359	2.34519		2424	2.32957
927	2.29354		1362	2.34507		2427	2.327
930	2.30663		1365	2.34952		2430	2.32882
933	2.30733		1368	2.35403		2433	2.32507
936	2.30539		1371	2.35561		2436	2.32571
939	2.31016		1374	2.35325		2439	2.3179
942	2.31291		1377	2.35284		2442	2.31602
945	2.31313		1380	2.35286		2445	2.31771
948	2.31274		1383	2.35979		2448	2.31933
951	2.30609		1386	2.3516		2451	2.32632
954	2.30485		1389	2.35329		2454	2.32226
957	2.30587		1392	2.35545		2457	2.31783
960	2.30756		1395	2.3634		2460	2.31796
963	2.30685		1398	2.36312		2463	2.34112
966	2.30528		1401	2.36307		2466	2.34325
969	2.30462		1404	2.35659		2469	2.34606
972	2.30395		1407	2.3666		2472	2.34069
975	2.3073		1410	2.36208		2475	2.34448
978	2.33085		1413	2.36487		2478	2.34488
981	2.3371		1416	2.3669		2481	2.34273
984	2.34119		1419	2.3645		2484	2.33822
987	2.33722		1422	2.36873		2487	2.3395
990	2.34207		1425	2.35943		2490	2.33725
993	2.3407		1428	2.36605		2493	2.33016
996	2.34244		1431	2.36543		2496	2.32846
999	2.34025		1434	2.36358		2499	2.33342
1002	2.33914		1437	2.36647		2502	2.33294
1005	2.34621		1440	2.36142		2505	2.33609
1008	2.33266		1443	2.36693		2508	2.32924
1011	2.3278		1446	2.36848		2511	2.33672
1014	2.33484		1449	2.36603		2514	2.33221
1017	2.3336		1452	2.35643		2517	2.32985
1020	2.32787		1455	2.34516		2520	2.33306
1023	2.33042		1458	2.34778		2523	2.32518
1026	2.32581		1461	2.35046		2526	2.32483
1029	2.3301		1464	2.34852		2529	2.32722
1032	2.32756		1467	2.35069		2532	2.32696
1035	2.32705		1470	2.35269		2535	2.32767
1038	2.34721		1473	2.35039		2538	2.32357
1041	2.35325		1476	2.35073		2541	2.32351
1044	2.35685		1479	2.34821		2544	2.32938
1047	2.35412		1482	2.35499		2547	2.32837
1050	2.35326		1485	2.35586		2550	2.31458
1053	2.35449		1488	2.35683		2553	2.30751
1056	2.3584		1491	2.3538		2556	2.30728
1059	2.35926		1494	2.35632		2559	2.30882
1062	2.35539		1497	2.35479		2562	2.30914
1065	2.35983		1500	2.35832		2565	2.3099
1068	2.33314		1503	2.35583		2568	2.30714
1071	2.32622		1506	2.35263		2571	2.30723
1074	2.33254		1509	2.3559		2574	2.31079
1077	2.33059		1512	2.35516		2577	2.31357
1080	2.32825		1515	2.35691		2580	2.30978
1083	2.32742		1518	2.3615		2583	2.31073
1086	2.32982		1521	2.35881		2586	2.30665
1089	2.33098		1524	2.35694		2589	2.3073
1092	2.32906		1527	2.3564		2592	2.3097
1095	2.33037		1530	2.36031		2595	2.30615
1098	2.33782		1533	2.36082		2598	2.30589
1101	2.33926		1536	2.35864		2601	2.30744
1104	2.33532		1539	2.3567		2604	2.30881
1107	2.34194		1542	2.37991		2607	2.30865
1110	2.33988		1545	2.38188		2610	2.30262
1113	2.33836		1548	2.3868		2613	2.29138
1116	2.33468		1551	2.38362		2616	2.29125
1119	2.34177		1554	2.38651		2619	2.29375
1122	2.33923		1557	2.38816		2622	2.29194
1125	2.33519		1560	2.38805		2625	2.29026
1128	2.35077		1563	2.38031		2628	2.29368
1131	2.35213		1566	2.38718		2631	2.29199
1134	2.34736		1569	2.38657		2634	2.29397
1137	2.34835		1572	2.37376		2637	2.30094
1140	2.35283		1575	2.3708		2640	2.3113
1143	2.35108		1578	2.36882		2643	2.32142
1146	2.35223		1581	2.37478		2646	2.32172
1149	2.35028		1584	2.37491		2649	2.32869
1152	2.3548		1587	2.373		2652	2.31957
1155	2.35253		1590	2.36886		2655	2.32199
1158	2.32461		1593	2.37555		2658	2.32535
1161	2.32544		1596	2.37071		2661	2.32333
1164	2.33486		1599	2.37495		2664	2.32144
1167	2.33136		1602	2.36182		2667	2.32347
1170	2.33331		1605	2.3649		2670	2.32803
1173	2.33706		1608	2.36011		2673	2.32861
1176	2.33596		1611	2.36043		2676	2.33468
1179	2.33713		1614	2.356		2679	2.32989
1182	2.33634		1617	2.35909		2682	2.33268
1185	2.33493		1620	2.36071		2685	2.33421
1188	2.33083		1623	2.36062		2688	2.32855
1191	2.33098		1626	2.36072		2691	2.32996
1194	2.3316		1629	2.36365		2694	2.33516
1197	2.32845		1632	2.36734		2697	2.33266
1200	2.32746		1635	2.36381		2700	2.31352
1203	2.32767		1638	2.37035		2703	2.31665
1206	2.33137		1641	2.37023		2706	2.31892
1209	2.32809		1644	2.36599		2709	2.3133
1212	2.32723		1647	2.36846		2712	2.3099
1215	2.33563		1650	2.36699		2715	2.31572
1218	2.34732		1653	2.37063		2718	2.32014
1221	2.34662		1656	2.36745		2721	2.32228
1224	2.34501		1659	2.35727		2724	2.31819
1227	2.34351		1662	2.34301		2727	2.31972
1230	2.34572		1665	2.34514		2730	2.34516
1233	2.35132		1668	2.34423		2733	2.34089
1236	2.35319		1671	2.34074		2736	2.33635
1239	2.3485		1674	2.34296		2739	2.34017
1242	2.34507		1677	2.34313		2742	2.33961
1245	2.34324		1680	2.34702		2745	2.34638
1248	2.34737		1683	2.34633		2748	2.34733
1251	2.34423		1686	2.34329		2751	2.34519
1254	2.34943		1689	2.36334		2754	2.34738
1257	2.34506		1692	2.38678		2757	2.34177
1260	2.34425		1695	2.38686		2760	2.31063
1263	2.34704		1698	2.39189		2763	2.30981
1266	2.34357		1701	2.38823		2766	2.30535
1269	2.34723		1704	2.38658		2769	2.30524
1272	2.34516		1707	2.38543		2772	2.30417
1275	2.3457		1710	2.38941		2775	2.3009
1278	2.34371		1713	2.39265		2778	2.30058
1281	2.34375		1716	2.39206		2781	2.30815
1284	2.34946		1719	2.38254		2784	2.30626
1287	2.3513		1722	2.36728		2787	2.31222
1290	2.34335		1725	2.36692		2790	2.33178
1293	2.3451		1728	2.36686		2793	2.33105
1296	2.35128		1731	2.37149		2796	2.33606
1299	2.347		1734	2.36938		2799	2.33139
1302	2.34813		1737	2.36995		2802	2.32566
1305	2.34112		1740	2.37011		2805	2.32823
1308	2.34249		1743	2.36978		2808	2.33482
1311	2.33497		1746	2.36851		2811	2.33008
1314	2.33777		1749	2.36478		2814	2.33343
1317	2.34119		1752	2.36001		2817	2.3355
1320	2.33425		1755	2.36305		2820	2.33569
1323	2.34253		1758	2.35734		2823	2.3351
1326	2.33616		1761	2.35842		2826	2.33884
1329	2.34103		1764	2.36084		2829	2.33649
1332	2.3395		1767	2.35594		2832	2.33604
1335	2.34472		1770	2.35983		2835	2.33844
1338	2.34515		1773	2.36021		2838	2.33648
1341	2.34641		1776	2.3582		2841	2.33453
1344	2.34615		1779	2.36668		2844	2.33494
1347	2.34575		1782	2.37433		2847	2.34379
1350	2.3432		1785	2.37765		2850	2.34943
1353	2.34639		1788	2.37412		2853	2.34688
1356	2.34183		1791	2.37648		2856	2.35215
1359	2.34519		1794	2.37611		2859	2.35013
1362	2.34507		1797	2.37959		2862	2.34941
1365	2.34952		1800	2.38307		2865	2.35118
1368	2.35403		1803	2.38449		2868	2.35381
1371	2.35561		1806	2.38174		2871	2.34649
1374	2.35325		1809	2.37604		2874	2.34911
1377	2.35284		1812	2.37315		2877	2.34086
1380	2.35286		1815	2.36956		2880	2.3319
1383	2.35979		1818	2.37166		2883	2.32878
1386	2.3516		1821	2.36606		2886	2.33317
1389	2.35329		1824	2.37316		2889	2.32949
1392	2.35545		1827	2.3718		2892	2.32712
1395	2.3634		1830	2.37045		2895	2.33078
1398	2.36312		1833	2.36913		2898	2.33413
1401	2.36307		1836	2.37467		2901	2.33178
1404	2.35659		1839	2.36132		2904	2.33179
1407	2.3666		1842	2.3586		2907	2.33582
1410	2.36208		1845	2.36594		2910	2.34382
1413	2.36487		1848	2.35832		2913	2.34248
1416	2.3669		1851	2.36235		2916	2.3437
1419	2.3645		1854	2.35435		2919	2.34794
1422	2.36873		1857	2.36248		2922	2.35029
1425	2.35943		1860	2.36121		2925	2.34506
1428	2.36605		1863	2.36084		2928	2.34683
1431	2.36543		1866	2.36221		2931	2.3452
1434	2.36358		1869	2.36509		2934	2.34114
1437	2.36647		1872	2.36607		2937	2.35403
1440	2.36142		1875	2.36205		2940	2.35263
1443	2.36693		1878	2.36544		2943	2.34524
1446	2.36848		1881	2.36572		2946	2.35576
1449	2.36603		1884	2.36567		2949	2.35401
1452	2.35643		1887	2.36801		2952	2.35454
1455	2.34516		1890	2.36491		2955	2.35887
1458	2.34778		1893	2.36751		2958	2.35357
1461	2.35046		1896	2.36599		2961	2.35472
1464	2.34852		1899	2.36993		2964	2.353
1467	2.35069		1902	2.37023		2967	2.33669
1470	2.35269		1905	2.36867		2970	2.33106
1473	2.35039		1908	2.37488		2973	2.3316
1476	2.35073		1911	2.36875		2976	2.33499
1479	2.34821		1914	2.3688		2979	2.33601
1482	2.35499		1917	2.36506		2982	2.33778
1485	2.35586		1920	2.3627		2985	2.3344
1488	2.35683		1923	2.36141		2988	2.3344
1491	2.3538		1926	2.36228		2991	2.33166
1494	2.35632		1962	2.35846		2994	2.33419
1497	2.35479		1965	2.3566		2997	2.34737
1500	2.35832
1503	2.35583
1506	2.35263
1509	2.3559
1512	2.35516
1515	2.35691
1518	2.3615
1521	2.35881
1524	2.35694
1527	2.3564
1530	2.36031
1533	2.36082
1536	2.35864
1539	2.3567
1542	2.37991
1545	2.38188
1548	2.3868
1551	2.38362
1554	2.38651
1557	2.38816
1560	2.38805
1563	2.38031
1566	2.38718
1569	2.38657
1572	2.37376
1575	2.3708
1578	2.36882
1581	2.37478
1584	2.37491
1587	2.373
1590	2.36886
1593	2.37555
1596	2.37071
1599	2.37495
1602	2.36182
1605	2.3649
1608	2.36011
1611	2.36043
1614	2.356
1617	2.35909
1620	2.36071
1623	2.36062
1626	2.36072
1629	2.36365
1632	2.36734
1635	2.36381
1638	2.37035
1641	2.37023
1644	2.36599
1647	2.36846
1650	2.36699
1653	2.37063
1656	2.36745
1659	2.35727
1662	2.34301
1665	2.34514
1668	2.34423
1671	2.34074
1674	2.34296
1677	2.34313
1680	2.34702
1683	2.34633
1686	2.34329
1689	2.36334
1692	2.38678
1695	2.38686
1698	2.39189
1701	2.38823
1704	2.38658
1707	2.38543
1710	2.38941
1713	2.39265
1716	2.39206
1719	2.38254
1722	2.36728
1725	2.36692
1728	2.36686
1731	2.37149
1734	2.36938
1737	2.36995
1740	2.37011
1743	2.36978
1746	2.36851
1749	2.36478
1752	2.36001
1755	2.36305
1758	2.35734
1761	2.35842
1764	2.36084
1767	2.35594
1770	2.35983
1773	2.36021
1776	2.3582
1779	2.36668
1782	2.37433
1785	2.37765
1788	2.37412
1791	2.37648
1794	2.37611
1797	2.37959
1800	2.38307
1803	2.38449
1806	2.38174
1809	2.37604
1812	2.37315
1815	2.36956
1818	2.37166
1821	2.36606
1824	2.37316
1827	2.3718
1830	2.37045
1833	2.36913
1836	2.37467
1839	2.36132
1842	2.3586
1845	2.36594
1848	2.35832
1851	2.36235
1854	2.35435
1857	2.36248
1860	2.36121
1863	2.36084
1866	2.36221
1869	2.36509
1872	2.36607
1875	2.36205
1878	2.36544
1881	2.36572
1884	2.36567
1887	2.36801
1890	2.36491
1893	2.36751
1896	2.36599
1899	2.36993
1902	2.37023
1905	2.36867
1908	2.37488
1911	2.36875
1914	2.3688
1917	2.36506
1920	2.3627
1923	2.36141
1926	2.36228
1929	2.34909
1932	2.34571
1935	2.34524
1938	2.35081
1941	2.34493
1944	2.3488
1947	2.34572
1950	2.34324
1953	2.34604
1956	2.34691
1959	2.35351
1962	2.35846
1965	2.3566
1968	2.3502
1971	2.35409
1974	2.35111
1977	2.35308
1980	2.3502
1983	2.35452
1986	2.34786
1989	2.33792
1992	2.33772
1995	2.34217
1998	2.34126
2001	2.33679
2004	2.34244
2007	2.34446
2010	2.34551
2013	2.34271
2016	2.34781
2019	2.35082
2022	2.35341
2025	2.36222
2028	2.3586
2031	2.33771
2034	2.35088
2037	2.34538
2040	2.34606
2043	2.34454
2046	2.34153
2049	2.33928
2052	2.33646
2055	2.33867
2058	2.33629
2061	2.33317
2064	2.33466
2067	2.33963
2070	2.33547
2073	2.33469
2076	2.33996
2079	2.33424
2082	2.333
2085	2.33353
2088	2.33416
2091	2.32709
2094	2.33337
2097	2.3318
2100	2.32918
2103	2.32835
2106	2.33846
2109	2.34212
2112	2.34876
2115	2.34722
2118	2.34023
2121	2.34423
2124	2.34329
2127	2.34988
2130	2.34711
2133	2.34616
2136	2.34019
2139	2.34214
2142	2.33773
2145	2.33883
2148	2.33958
2151	2.33786
2154	2.34312
2157	2.34101
2160	2.33728
2163	2.33466
2166	2.33212
2169	2.34353
2172	2.33687
2175	2.34081
2178	2.33959
2181	2.34145
2184	2.33716
2187	2.3398
2190	2.33754
2193	2.32388
2196	2.33591
2199	2.33131
2202	2.33283
2205	2.34027
2208	2.33635
2211	2.34003
2214	2.34661
2217	2.34465
2220	2.34232
2223	2.34717
2226	2.33259
2229	2.3319
2232	2.33448
2235	2.32983
2238	2.32877
2241	2.32869
2244	2.33127
2247	2.33114
2250	2.33292
2253	2.33108
2256	2.31263
2259	2.32008
2262	2.31417
2265	2.31953
2268	2.31541
2271	2.31698
2274	2.31756
2277	2.31457
2280	2.31693
2283	2.31452
2286	2.31923
2289	2.31944
2292	2.31946
2295	2.32245
2298	2.3208
2301	2.32197
2304	2.32305
2307	2.32246
2310	2.32258
2313	2.32121
2316	2.3101
2319	2.31565
2322	2.3153
2325	2.30828
2328	2.31894
2331	2.31762
2334	2.31813
2337	2.31654
2340	2.31753
2343	2.33488
2346	2.34429
2349	2.34289
2352	2.34392
2355	2.34131
2358	2.34394
2361	2.34485
2364	2.34389
2367	2.34944
2370	2.34251
2373	2.32795
2376	2.32129
2379	2.31821
2382	2.31838
2385	2.32037
2388	2.31748
2391	2.31932
2394	2.32584
2397	2.32016
2400	2.32391
2403	2.32601
2406	2.3254
2409	2.32786
2412	2.32927
2415	2.32862
2418	2.3248
2421	2.3304
2424	2.32957
2427	2.327
2430	2.32882
2433	2.32507
2436	2.32571
2439	2.3179
2442	2.31602
2445	2.31771
2448	2.31933
2451	2.32632
2454	2.32226
2457	2.31783
2460	2.31796
2463	2.34112
2466	2.34325
2469	2.34606
2472	2.34069
2475	2.34448
2478	2.34488
2481	2.34273
2484	2.33822
2487	2.3395
2490	2.33725
2493	2.33016
2496	2.32846
2499	2.33342
2502	2.33294
2505	2.33609
2508	2.32924
2511	2.33672
2514	2.33221
2517	2.32985
2520	2.33306
2523	2.32518
2526	2.32483
2529	2.32722
2532	2.32696
2535	2.32767
2538	2.32357
2541	2.32351
2544	2.32938
2547	2.32837
2550	2.31458
2553	2.30751
2556	2.30728
2559	2.30882
2562	2.30914
2565	2.3099
2568	2.30714
2571	2.30723
2574	2.31079
2577	2.31357
2580	2.30978
2583	2.31073
2586	2.30665
2589	2.3073
2592	2.3097
2595	2.30615
2598	2.30589
2601	2.30744
2604	2.30881
2607	2.30865
2610	2.30262
2613	2.29138
2616	2.29125
2619	2.29375
2622	2.29194
2625	2.29026
2628	2.29368
2631	2.29199
2634	2.29397
2637	2.30094
2640	2.3113
2643	2.32142
2646	2.32172
2649	2.32869
2652	2.31957
2655	2.32199
2658	2.32535
2661	2.32333
2664	2.32144
2667	2.32347
2670	2.32803
2673	2.32861
2676	2.33468
2679	2.32989
2682	2.33268
2685	2.33421
2688	2.32855
2691	2.32996
2694	2.33516
2697	2.33266
2700	2.31352
2703	2.31665
2706	2.31892
2709	2.3133
2712	2.3099
2715	2.31572
2718	2.32014
2721	2.32228
2724	2.31819
2727	2.31972
2730	2.34516
2733	2.34089
2736	2.33635
2739	2.34017
2742	2.33961
2745	2.34638
2748	2.34733
2751	2.34519
2754	2.34738
2757	2.34177
2760	2.31063
2763	2.30981
2766	2.30535
2769	2.30524
2772	2.30417
2775	2.3009
2778	2.30058
2781	2.30815
2784	2.30626
2787	2.31222
2790	2.33178
2793	2.33105
2796	2.33606
2799	2.33139
2802	2.32566
2805	2.32823
2808	2.33482
2811	2.33008
2814	2.33343
2817	2.3355
2820	2.33569
2823	2.3351
2826	2.33884
2829	2.33649
2832	2.33604
2835	2.33844
2838	2.33648
2841	2.33453
2844	2.33494
2847	2.34379
2850	2.34943
2853	2.34688
2856	2.35215
2859	2.35013
2862	2.34941
2865	2.35118
2868	2.35381
2871	2.34649
2874	2.34911
2877	2.34086
2880	2.3319
2883	2.32878
2886	2.33317
2889	2.32949
2892	2.32712
2895	2.33078
2898	2.33413
2901	2.33178
2904	2.33179
2907	2.33582
2910	2.34382
2913	2.34248
2916	2.3437
2919	2.34794
2922	2.35029
2925	2.34506
2928	2.34683
2931	2.3452
2934	2.34114
2937	2.35403
2940	2.35263
2943	2.34524
2946	2.35576
2949	2.35401
2952	2.35454
2955	2.35887
2958	2.35357
2961	2.35472
2964	2.353
2967	2.33669
2970	2.33106
2973	2.3316
2976	2.33499
2979	2.33601
2982	2.33778
2985	2.3344
2988	2.3344
2991	2.33166
2994	2.33419
2997	2.34737

## Sheet: Plot d2
Original Data			Linear Fit			Noise (k=0)			Outliers (k=0.5)
time/min	NH4		time/min	NH4		time/min	NH4		time/min	NH4
0	2.32272		408	2.29939		0	2.32272		771	2.2505
3	2.32136		411	2.30395		3	2.32136		774	2.25227
6	2.31652		414	2.30046		6	2.31652		777	2.24702
9	2.3185		417	2.30322		9	2.3185		780	2.25133
12	2.32531		420	2.30477		12	2.32531		783	2.24959
15	2.33088		423	2.30029		15	2.33088		786	2.251
18	2.32247		426	2.29836		18	2.32247		792	2.24975
21	2.32794		429	2.30316		21	2.32794		795	2.24769
24	2.32319		432	2.30982		24	2.32319		798	2.24896
27	2.33162		435	2.30298		27	2.33162
30	2.34052		438	2.29927		30	2.34052
33	2.33439		441	2.30616		33	2.33439
36	2.33564		444	2.30089		36	2.33564
39	2.34092		447	2.30232		39	2.34092
42	2.34044		450	2.30197		42	2.34044
45	2.33829		453	2.30478		45	2.33829
48	2.33987		456	2.30102		48	2.33987
51	2.33556		459	2.30371		51	2.33556
54	2.33471		462	2.30271		54	2.33471
57	2.33552		465	2.30146		57	2.33552
60	2.33287		468	2.30184		60	2.33287
63	2.33274		471	2.30261		63	2.33274
66	2.33351		474	2.30481		66	2.33351
69	2.33103		477	2.30717		69	2.33103
72	2.33196		480	2.30437		72	2.33196
75	2.33731		486	2.30488		75	2.33731
78	2.33029		489	2.30747		78	2.33029
81	2.33792		492	2.30867		81	2.33792
84	2.33497		495	2.3098		84	2.33497
87	2.3259		498	2.3041		87	2.3259
90	2.31604		501	2.30311		90	2.31604
93	2.3161		534	2.3132		93	2.3161
96	2.31634		537	2.30887		96	2.31634
99	2.31876		540	2.3102		99	2.31876
102	2.31766		543	2.31004		102	2.31766
105	2.31962		546	2.3046		105	2.31962
108	2.31809		549	2.3071		108	2.31809
111	2.317		552	2.31316		111	2.317
114	2.31163		555	2.31121		114	2.31163
117	2.32631		558	2.307		117	2.32631
120	2.3379		561	2.30581		120	2.3379
123	2.33462		924	2.33105		123	2.33462
126	2.33053		978	2.33085		126	2.33053
129	2.33099		981	2.3371		129	2.33099
132	2.33133		987	2.33722		132	2.33133
135	2.32965		1002	2.33914		135	2.32965
138	2.33495		1008	2.33266		138	2.33495
141	2.3347		1011	2.3278		141	2.3347
144	2.33848		1014	2.33484		144	2.33848
147	2.34836		1017	2.3336		147	2.34836
150	2.34699		1020	2.32787		150	2.34699
153	2.34703		1023	2.33042		153	2.34703
156	2.34721		1029	2.3301		156	2.34721
159	2.34389		1068	2.33314		159	2.34389
162	2.34659		1074	2.33254		162	2.34659
165	2.34437		1077	2.33059		165	2.34437
168	2.34843		1089	2.33098		168	2.34843
171	2.34798		1098	2.33782		171	2.34798
174	2.34446		1101	2.33926		174	2.34446
177	2.32702		1104	2.33532		177	2.32702
180	2.32646		1107	2.34194		180	2.32646
183	2.32994		1110	2.33988		183	2.32994
186	2.3267		1113	2.33836		186	2.3267
189	2.32918		1116	2.33468		189	2.32918
192	2.32889		1119	2.34177		192	2.32889
195	2.32298		1122	2.33923		195	2.32298
198	2.32582		1125	2.33519		198	2.32582
201	2.32598		1164	2.33486		201	2.32598
204	2.33012		1173	2.33706		204	2.33012
207	2.34713		1176	2.33596		207	2.34713
210	2.34046		1179	2.33713		210	2.34046
213	2.34068		1182	2.33634		213	2.34068
216	2.34445		1185	2.33493		216	2.34445
219	2.34295		1218	2.34732		219	2.34295
222	2.34647		1221	2.34662		222	2.34647
225	2.34269		1224	2.34501		225	2.34269
228	2.34044		1227	2.34351		228	2.34044
231	2.33713		1230	2.34572		231	2.33713
234	2.34045		1239	2.3485		234	2.34045
237	2.34691		1242	2.34507		237	2.34691
240	2.35696		1245	2.34324		240	2.35696
243	2.35401		1248	2.34737		243	2.35401
246	2.35572		1251	2.34423		246	2.35572
249	2.35521		1254	2.34943		249	2.35521
252	2.35155		1257	2.34506		252	2.35155
255	2.35106		1260	2.34425		255	2.35106
258	2.35192		1263	2.34704		258	2.35192
261	2.35632		1266	2.34357		261	2.35632
264	2.35144		1269	2.34723		264	2.35144
267	2.33632		1272	2.34516		267	2.33632
270	2.33956		1275	2.3457		270	2.33956
273	2.34374		1278	2.34371		273	2.34374
276	2.33549		1281	2.34375		276	2.33549
279	2.34173		1284	2.34946		279	2.34173
282	2.33624		1287	2.3513		282	2.33624
285	2.33774		1290	2.34335		285	2.33774
288	2.33929		1293	2.3451		288	2.33929
291	2.33524		1296	2.35128		291	2.33524
294	2.34074		1299	2.347		294	2.34074
297	2.34546		1302	2.34813		297	2.34546
300	2.33989		1305	2.34112		300	2.33989
303	2.34021		1308	2.34249		303	2.34021
306	2.34189		1317	2.34119		306	2.34189
309	2.3389		1323	2.34253		309	2.3389
312	2.34371		1335	2.34472		312	2.34371
315	2.3394		1338	2.34515		315	2.3394
318	2.34248		1341	2.34641		318	2.34248
321	2.33865		1344	2.34615		321	2.33865
324	2.33035		1347	2.34575		324	2.33035
327	2.3182		1350	2.3432		327	2.3182
330	2.31766		1353	2.34639		330	2.31766
333	2.31717		1359	2.34519		333	2.31717
336	2.31511		1362	2.34507		336	2.31511
339	2.31629		1365	2.34952		339	2.31629
342	2.31727		1368	2.35403		342	2.31727
345	2.32066		1371	2.35561		345	2.32066
348	2.31932		1374	2.35325		348	2.31932
351	2.31719		1377	2.35284		351	2.31719
354	2.33579		1380	2.35286		354	2.33579
357	2.35293		1386	2.3516		357	2.35293
360	2.35183		1389	2.35329		360	2.35183
363	2.34779		1392	2.35545		363	2.34779
366	2.34984		1404	2.35659		366	2.34984
369	2.35567		1452	2.35643		369	2.35567
372	2.34987		1458	2.34778		372	2.34987
375	2.34702		1461	2.35046		375	2.34702
378	2.34808		1464	2.34852		378	2.34808
381	2.3474		1467	2.35069		381	2.3474
384	2.34237		1470	2.35269		384	2.34237
387	2.33005		1473	2.35039		387	2.33005
390	2.33455		1476	2.35073		390	2.33455
393	2.33147		1479	2.34821		393	2.33147
396	2.3328		1482	2.35499		396	2.3328
399	2.33432		1485	2.35586		399	2.33432
402	2.32245		1488	2.35683		402	2.32245
405	2.29457		1491	2.3538		405	2.29457
408	2.29939		1494	2.35632		483	2.2985
411	2.30395		1497	2.35479		504	2.28265
414	2.30046		1500	2.35832		507	2.28681
417	2.30322		1503	2.35583		510	2.28776
420	2.30477		1506	2.35263		513	2.28855
423	2.30029		1509	2.3559		516	2.28663
426	2.29836		1512	2.35516		519	2.28637
429	2.30316		1515	2.35691		522	2.27722
432	2.30982		1518	2.3615		525	2.28214
435	2.30298		1521	2.35881		528	2.28957
438	2.29927		1524	2.35694		531	2.28852
441	2.30616		1527	2.3564		564	2.29914
444	2.30089		1530	2.36031		567	2.29966
447	2.30232		1533	2.36082		570	2.29965
450	2.30197		1536	2.35864		573	2.29938
453	2.30478		1539	2.3567		576	2.30097
456	2.30102		1602	2.36182		579	2.30385
459	2.30371		1605	2.3649		582	2.29912
462	2.30271		1608	2.36011		585	2.30004
465	2.30146		1611	2.36043		588	2.29787
468	2.30184		1614	2.356		591	2.29006
471	2.30261		1617	2.35909		594	2.28461
474	2.30481		1620	2.36071		597	2.2789
477	2.30717		1623	2.36062		600	2.27878
480	2.30437		1626	2.36072		603	2.27362
483	2.2985		1629	2.36365		606	2.27601
486	2.30488		1632	2.36734		609	2.27814
489	2.30747		1635	2.36381		612	2.27625
492	2.30867		1644	2.36599		615	2.27261
495	2.3098		1647	2.36846		618	2.27433
498	2.3041		1650	2.36699		621	2.27916
501	2.30311		1656	2.36745		624	2.27609
504	2.28265		1659	2.35727		627	2.28043
507	2.28681		1689	2.36334		630	2.2818
510	2.28776		1722	2.36728		633	2.27779
513	2.28855		1725	2.36692		636	2.27864
516	2.28663		1728	2.36686		639	2.27411
519	2.28637		1731	2.37149		642	2.27932
522	2.27722		1734	2.36938		645	2.27702
525	2.28214		1737	2.36995		648	2.27318
528	2.28957		1740	2.37011		651	2.27931
531	2.28852		1743	2.36978		654	2.29028
534	2.3132		1746	2.36851		657	2.28889
537	2.30887		1749	2.36478		660	2.28606
540	2.3102		1755	2.36305		663	2.28578
543	2.31004		1779	2.36668		666	2.29072
546	2.3046		1812	2.37315		669	2.29027
549	2.3071		1815	2.36956		672	2.28828
552	2.31316		1818	2.37166		675	2.28241
555	2.31121		1821	2.36606		678	2.28529
558	2.307		1824	2.37316		681	2.28609
561	2.30581		1827	2.3718		684	2.27926
564	2.29914		1830	2.37045		687	2.28138
567	2.29966		1833	2.36913		690	2.28359
570	2.29965		1845	2.36594		693	2.27944
573	2.29938		1872	2.36607		696	2.28518
576	2.30097		1887	2.36801		699	2.27431
579	2.30385		1893	2.36751		702	2.27778
582	2.29912		1899	2.36993		705	2.28606
585	2.30004		1902	2.37023		708	2.27193
588	2.29787		1905	2.36867		711	2.26417
591	2.29006		1908	2.37488		714	2.26658
594	2.28461		1911	2.36875		717	2.26212
597	2.2789		1914	2.3688		720	2.26217
600	2.27878					723	2.26567
603	2.27362					726	2.26589
606	2.27601					729	2.26604
609	2.27814					732	2.26539
612	2.27625					735	2.25706
615	2.27261					738	2.26059
618	2.27433					741	2.26505
621	2.27916					744	2.27071
624	2.27609					747	2.2711
627	2.28043					750	2.26841
630	2.2818					753	2.26931
633	2.27779					756	2.26759
636	2.27864					759	2.27441
639	2.27411					762	2.27176
642	2.27932					765	2.26961
645	2.27702					768	2.27384
648	2.27318					789	2.25497
651	2.27931					801	2.26676
654	2.29028					804	2.26947
657	2.28889					807	2.27018
660	2.28606					810	2.26917
663	2.28578					813	2.27046
666	2.29072					816	2.26918
669	2.29027					819	2.26878
672	2.28828					822	2.27308
675	2.28241					825	2.27391
678	2.28529					828	2.27415
681	2.28609					831	2.28099
684	2.27926					834	2.2856
687	2.28138					837	2.28149
690	2.28359					840	2.27902
693	2.27944					843	2.28268
696	2.28518					846	2.28146
699	2.27431					849	2.28002
702	2.27778					852	2.28501
705	2.28606					855	2.28494
708	2.27193					858	2.28564
711	2.26417					861	2.2817
714	2.26658					864	2.28263
717	2.26212					867	2.28363
720	2.26217					870	2.27625
723	2.26567					873	2.28318
726	2.26589					876	2.28692
729	2.26604					879	2.28787
732	2.26539					882	2.29021
735	2.25706					885	2.28798
738	2.26059					888	2.28444
741	2.26505					891	2.28718
744	2.27071					894	2.28851
747	2.2711					897	2.28561
750	2.26841					900	2.28474
753	2.26931					903	2.28604
756	2.26759					906	2.28771
759	2.27441					909	2.29358
762	2.27176					912	2.29549
765	2.26961					915	2.30108
768	2.27384					918	2.29849
771	2.2505					921	2.28747
774	2.25227					927	2.29354
777	2.24702					930	2.30663
780	2.25133					933	2.30733
783	2.24959					936	2.30539
786	2.251					939	2.31016
789	2.25497					942	2.31291
792	2.24975					945	2.31313
795	2.24769					948	2.31274
798	2.24896					951	2.30609
801	2.26676					954	2.30485
804	2.26947					957	2.30587
807	2.27018					960	2.30756
810	2.26917					963	2.30685
813	2.27046					966	2.30528
816	2.26918					969	2.30462
819	2.26878					972	2.30395
822	2.27308					975	2.3073
825	2.27391					984	2.34119
828	2.27415					990	2.34207
831	2.28099					993	2.3407
834	2.2856					996	2.34244
837	2.28149					999	2.34025
840	2.27902					1005	2.34621
843	2.28268					1026	2.32581
846	2.28146					1032	2.32756
849	2.28002					1035	2.32705
852	2.28501					1038	2.34721
855	2.28494					1041	2.35325
858	2.28564					1044	2.35685
861	2.2817					1047	2.35412
864	2.28263					1050	2.35326
867	2.28363					1053	2.35449
870	2.27625					1056	2.3584
873	2.28318					1059	2.35926
876	2.28692					1062	2.35539
879	2.28787					1065	2.35983
882	2.29021					1071	2.32622
885	2.28798					1080	2.32825
888	2.28444					1083	2.32742
891	2.28718					1086	2.32982
894	2.28851					1092	2.32906
897	2.28561					1095	2.33037
900	2.28474					1128	2.35077
903	2.28604					1131	2.35213
906	2.28771					1134	2.34736
909	2.29358					1137	2.34835
912	2.29549					1140	2.35283
915	2.30108					1143	2.35108
918	2.29849					1146	2.35223
921	2.28747					1149	2.35028
924	2.33105					1152	2.3548
927	2.29354					1155	2.35253
930	2.30663					1158	2.32461
933	2.30733					1161	2.32544
936	2.30539					1167	2.33136
939	2.31016					1170	2.33331
942	2.31291					1188	2.33083
945	2.31313					1191	2.33098
948	2.31274					1194	2.3316
951	2.30609					1197	2.32845
954	2.30485					1200	2.32746
957	2.30587					1203	2.32767
960	2.30756					1206	2.33137
963	2.30685					1209	2.32809
966	2.30528					1212	2.32723
969	2.30462					1215	2.33563
972	2.30395					1233	2.35132
975	2.3073					1236	2.35319
978	2.33085					1311	2.33497
981	2.3371					1314	2.33777
984	2.34119					1320	2.33425
987	2.33722					1326	2.33616
990	2.34207					1329	2.34103
993	2.3407					1332	2.3395
996	2.34244					1356	2.34183
999	2.34025					1383	2.35979
1002	2.33914					1395	2.3634
1005	2.34621					1398	2.36312
1008	2.33266					1401	2.36307
1011	2.3278					1407	2.3666
1014	2.33484					1410	2.36208
1017	2.3336					1413	2.36487
1020	2.32787					1416	2.3669
1023	2.33042					1419	2.3645
1026	2.32581					1422	2.36873
1029	2.3301					1425	2.35943
1032	2.32756					1428	2.36605
1035	2.32705					1431	2.36543
1038	2.34721					1434	2.36358
1041	2.35325					1437	2.36647
1044	2.35685					1440	2.36142
1047	2.35412					1443	2.36693
1050	2.35326					1446	2.36848
1053	2.35449					1449	2.36603
1056	2.3584					1455	2.34516
1059	2.35926					1542	2.37991
1062	2.35539					1545	2.38188
1065	2.35983					1548	2.3868
1068	2.33314					1551	2.38362
1071	2.32622					1554	2.38651
1074	2.33254					1557	2.38816
1077	2.33059					1560	2.38805
1080	2.32825					1563	2.38031
1083	2.32742					1566	2.38718
1086	2.32982					1569	2.38657
1089	2.33098					1572	2.37376
1092	2.32906					1575	2.3708
1095	2.33037					1578	2.36882
1098	2.33782					1581	2.37478
1101	2.33926					1584	2.37491
1104	2.33532					1587	2.373
1107	2.34194					1590	2.36886
1110	2.33988					1593	2.37555
1113	2.33836					1596	2.37071
1116	2.33468					1599	2.37495
1119	2.34177					1638	2.37035
1122	2.33923					1641	2.37023
1125	2.33519					1653	2.37063
1128	2.35077					1662	2.34301
1131	2.35213					1665	2.34514
1134	2.34736					1668	2.34423
1137	2.34835					1671	2.34074
1140	2.35283					1674	2.34296
1143	2.35108					1677	2.34313
1146	2.35223					1680	2.34702
1149	2.35028					1683	2.34633
1152	2.3548					1686	2.34329
1155	2.35253					1692	2.38678
1158	2.32461					1695	2.38686
1161	2.32544					1698	2.39189
1164	2.33486					1701	2.38823
1167	2.33136					1704	2.38658
1170	2.33331					1707	2.38543
1173	2.33706					1710	2.38941
1176	2.33596					1713	2.39265
1179	2.33713					1716	2.39206
1182	2.33634					1719	2.38254
1185	2.33493					1752	2.36001
1188	2.33083					1758	2.35734
1191	2.33098					1761	2.35842
1194	2.3316					1764	2.36084
1197	2.32845					1767	2.35594
1200	2.32746					1770	2.35983
1203	2.32767					1773	2.36021
1206	2.33137					1776	2.3582
1209	2.32809					1782	2.37433
1212	2.32723					1785	2.37765
1215	2.33563					1788	2.37412
1218	2.34732					1791	2.37648
1221	2.34662					1794	2.37611
1224	2.34501					1797	2.37959
1227	2.34351					1800	2.38307
1230	2.34572					1803	2.38449
1233	2.35132					1806	2.38174
1236	2.35319					1809	2.37604
1239	2.3485					1836	2.37467
1242	2.34507					1839	2.36132
1245	2.34324					1842	2.3586
1248	2.34737					1848	2.35832
1251	2.34423					1851	2.36235
1254	2.34943					1854	2.35435
1257	2.34506					1857	2.36248
1260	2.34425					1860	2.36121
1263	2.34704					1863	2.36084
1266	2.34357					1866	2.36221
1269	2.34723					1869	2.36509
1272	2.34516					1875	2.36205
1275	2.3457					1878	2.36544
1278	2.34371					1881	2.36572
1281	2.34375					1884	2.36567
1284	2.34946					1890	2.36491
1287	2.3513					1896	2.36599
1290	2.34335					1917	2.36506
1293	2.3451					1920	2.3627
1296	2.35128					1923	2.36141
1299	2.347					1926	2.36228
1302	2.34813					1929	2.34909
1305	2.34112					1932	2.34571
1308	2.34249					1935	2.34524
1311	2.33497					1938	2.35081
1314	2.33777					1941	2.34493
1317	2.34119					1944	2.3488
1320	2.33425					1947	2.34572
1323	2.34253					1950	2.34324
1326	2.33616					1953	2.34604
1329	2.34103					1956	2.34691
1332	2.3395					1959	2.35351
1335	2.34472					1962	2.35846
1338	2.34515					1965	2.3566
1341	2.34641					1968	2.3502
1344	2.34615					1971	2.35409
1347	2.34575					1974	2.35111
1350	2.3432					1977	2.35308
1353	2.34639					1980	2.3502
1356	2.34183					1983	2.35452
1359	2.34519					1986	2.34786
1362	2.34507					1989	2.33792
1365	2.34952					1992	2.33772
1368	2.35403					1995	2.34217
1371	2.35561					1998	2.34126
1374	2.35325					2001	2.33679
1377	2.35284					2004	2.34244
1380	2.35286					2007	2.34446
1383	2.35979					2010	2.34551
1386	2.3516					2013	2.34271
1389	2.35329					2016	2.34781
1392	2.35545					2019	2.35082
1395	2.3634					2022	2.35341
1398	2.36312					2025	2.36222
1401	2.36307					2028	2.3586
1404	2.35659					2031	2.33771
1407	2.3666					2034	2.35088
1410	2.36208					2037	2.34538
1413	2.36487					2040	2.34606
1416	2.3669					2043	2.34454
1419	2.3645					2046	2.34153
1422	2.36873					2049	2.33928
1425	2.35943					2052	2.33646
1428	2.36605					2055	2.33867
1431	2.36543					2058	2.33629
1434	2.36358					2061	2.33317
1437	2.36647					2064	2.33466
1440	2.36142					2067	2.33963
1443	2.36693					2070	2.33547
1446	2.36848					2073	2.33469
1449	2.36603					2076	2.33996
1452	2.35643					2079	2.33424
1455	2.34516					2082	2.333
1458	2.34778					2085	2.33353
1461	2.35046					2088	2.33416
1464	2.34852					2091	2.32709
1467	2.35069					2094	2.33337
1470	2.35269					2097	2.3318
1473	2.35039					2100	2.32918
1476	2.35073					2103	2.32835
1479	2.34821					2106	2.33846
1482	2.35499					2109	2.34212
1485	2.35586					2112	2.34876
1488	2.35683					2115	2.34722
1491	2.3538					2118	2.34023
1494	2.35632					2121	2.34423
1497	2.35479					2124	2.34329
1500	2.35832					2127	2.34988
1503	2.35583					2130	2.34711
1506	2.35263					2133	2.34616
1509	2.3559					2136	2.34019
1512	2.35516					2139	2.34214
1515	2.35691					2142	2.33773
1518	2.3615					2145	2.33883
1521	2.35881					2148	2.33958
1524	2.35694					2151	2.33786
1527	2.3564					2154	2.34312
1530	2.36031					2157	2.34101
1533	2.36082					2160	2.33728
1536	2.35864					2163	2.33466
1539	2.3567					2166	2.33212
1542	2.37991					2169	2.34353
1545	2.38188					2172	2.33687
1548	2.3868					2175	2.34081
1551	2.38362					2178	2.33959
1554	2.38651					2181	2.34145
1557	2.38816					2184	2.33716
1560	2.38805					2187	2.3398
1563	2.38031					2190	2.33754
1566	2.38718					2193	2.32388
1569	2.38657					2196	2.33591
1572	2.37376					2199	2.33131
1575	2.3708					2202	2.33283
1578	2.36882					2205	2.34027
1581	2.37478					2208	2.33635
1584	2.37491					2211	2.34003
1587	2.373					2214	2.34661
1590	2.36886					2217	2.34465
1593	2.37555					2220	2.34232
1596	2.37071					2223	2.34717
1599	2.37495					2226	2.33259
1602	2.36182					2229	2.3319
1605	2.3649					2232	2.33448
1608	2.36011					2235	2.32983
1611	2.36043					2238	2.32877
1614	2.356					2241	2.32869
1617	2.35909					2244	2.33127
1620	2.36071					2247	2.33114
1623	2.36062					2250	2.33292
1626	2.36072					2253	2.33108
1629	2.36365					2256	2.31263
1632	2.36734					2259	2.32008
1635	2.36381					2262	2.31417
1638	2.37035					2265	2.31953
1641	2.37023					2268	2.31541
1644	2.36599					2271	2.31698
1647	2.36846					2274	2.31756
1650	2.36699					2277	2.31457
1653	2.37063					2280	2.31693
1656	2.36745					2283	2.31452
1659	2.35727					2286	2.31923
1662	2.34301					2289	2.31944
1665	2.34514					2292	2.31946
1668	2.34423					2295	2.32245
1671	2.34074					2298	2.3208
1674	2.34296					2301	2.32197
1677	2.34313					2304	2.32305
1680	2.34702					2307	2.32246
1683	2.34633					2310	2.32258
1686	2.34329					2313	2.32121
1689	2.36334					2316	2.3101
1692	2.38678					2319	2.31565
1695	2.38686					2322	2.3153
1698	2.39189					2325	2.30828
1701	2.38823					2328	2.31894
1704	2.38658					2331	2.31762
1707	2.38543					2334	2.31813
1710	2.38941					2337	2.31654
1713	2.39265					2340	2.31753
1716	2.39206					2343	2.33488
1719	2.38254					2346	2.34429
1722	2.36728					2349	2.34289
1725	2.36692					2352	2.34392
1728	2.36686					2355	2.34131
1731	2.37149					2358	2.34394
1734	2.36938					2361	2.34485
1737	2.36995					2364	2.34389
1740	2.37011					2367	2.34944
1743	2.36978					2370	2.34251
1746	2.36851					2373	2.32795
1749	2.36478					2376	2.32129
1752	2.36001					2379	2.31821
1755	2.36305					2382	2.31838
1758	2.35734					2385	2.32037
1761	2.35842					2388	2.31748
1764	2.36084					2391	2.31932
1767	2.35594					2394	2.32584
1770	2.35983					2397	2.32016
1773	2.36021					2400	2.32391
1776	2.3582					2403	2.32601
1779	2.36668					2406	2.3254
1782	2.37433					2409	2.32786
1785	2.37765					2412	2.32927
1788	2.37412					2415	2.32862
1791	2.37648					2418	2.3248
1794	2.37611					2421	2.3304
1797	2.37959					2424	2.32957
1800	2.38307					2427	2.327
1803	2.38449					2430	2.32882
1806	2.38174					2433	2.32507
1809	2.37604					2436	2.32571
1812	2.37315					2439	2.3179
1815	2.36956					2442	2.31602
1818	2.37166					2445	2.31771
1821	2.36606					2448	2.31933
1824	2.37316					2451	2.32632
1827	2.3718					2454	2.32226
1830	2.37045					2457	2.31783
1833	2.36913					2460	2.31796
1836	2.37467					2463	2.34112
1839	2.36132					2466	2.34325
1842	2.3586					2469	2.34606
1845	2.36594					2472	2.34069
1848	2.35832					2475	2.34448
1851	2.36235					2478	2.34488
1854	2.35435					2481	2.34273
1857	2.36248					2484	2.33822
1860	2.36121					2487	2.3395
1863	2.36084					2490	2.33725
1866	2.36221					2493	2.33016
1869	2.36509					2496	2.32846
1872	2.36607					2499	2.33342
1875	2.36205					2502	2.33294
1878	2.36544					2505	2.33609
1881	2.36572					2508	2.32924
1884	2.36567					2511	2.33672
1887	2.36801					2514	2.33221
1890	2.36491					2517	2.32985
1893	2.36751					2520	2.33306
1896	2.36599					2523	2.32518
1899	2.36993					2526	2.32483
1902	2.37023					2529	2.32722
1905	2.36867					2532	2.32696
1908	2.37488					2535	2.32767
1911	2.36875					2538	2.32357
1914	2.3688					2541	2.32351
1917	2.36506					2544	2.32938
1920	2.3627					2547	2.32837
1923	2.36141					2550	2.31458
1926	2.36228					2553	2.30751
1929	2.34909					2556	2.30728
1932	2.34571					2559	2.30882
1935	2.34524					2562	2.30914
1938	2.35081					2565	2.3099
1941	2.34493					2568	2.30714
1944	2.3488					2571	2.30723
1947	2.34572					2574	2.31079
1950	2.34324					2577	2.31357
1953	2.34604					2580	2.30978
1956	2.34691					2583	2.31073
1959	2.35351					2586	2.30665
1962	2.35846					2589	2.3073
1965	2.3566					2592	2.3097
1968	2.3502					2595	2.30615
1971	2.35409					2598	2.30589
1974	2.35111					2601	2.30744
1977	2.35308					2604	2.30881
1980	2.3502					2607	2.30865
1983	2.35452					2610	2.30262
1986	2.34786					2613	2.29138
1989	2.33792					2616	2.29125
1992	2.33772					2619	2.29375
1995	2.34217					2622	2.29194
1998	2.34126					2625	2.29026
2001	2.33679					2628	2.29368
2004	2.34244					2631	2.29199
2007	2.34446					2634	2.29397
2010	2.34551					2637	2.30094
2013	2.34271					2640	2.3113
2016	2.34781					2643	2.32142
2019	2.35082					2646	2.32172
2022	2.35341					2649	2.32869
2025	2.36222					2652	2.31957
2028	2.3586					2655	2.32199
2031	2.33771					2658	2.32535
2034	2.35088					2661	2.32333
2037	2.34538					2664	2.32144
2040	2.34606					2667	2.32347
2043	2.34454					2670	2.32803
2046	2.34153					2673	2.32861
2049	2.33928					2676	2.33468
2052	2.33646					2679	2.32989
2055	2.33867					2682	2.33268
2058	2.33629					2685	2.33421
2061	2.33317					2688	2.32855
2064	2.33466					2691	2.32996
2067	2.33963					2694	2.33516
2070	2.33547					2697	2.33266
2073	2.33469					2700	2.31352
2076	2.33996					2703	2.31665
2079	2.33424					2706	2.31892
2082	2.333					2709	2.3133
2085	2.33353					2712	2.3099
2088	2.33416					2715	2.31572
2091	2.32709					2718	2.32014
2094	2.33337					2721	2.32228
2097	2.3318					2724	2.31819
2100	2.32918					2727	2.31972
2103	2.32835					2730	2.34516
2106	2.33846					2733	2.34089
2109	2.34212					2736	2.33635
2112	2.34876					2739	2.34017
2115	2.34722					2742	2.33961
2118	2.34023					2745	2.34638
2121	2.34423					2748	2.34733
2124	2.34329					2751	2.34519
2127	2.34988					2754	2.34738
2130	2.34711					2757	2.34177
2133	2.34616					2760	2.31063
2136	2.34019					2763	2.30981
2139	2.34214					2766	2.30535
2142	2.33773					2769	2.30524
2145	2.33883					2772	2.30417
2148	2.33958					2775	2.3009
2151	2.33786					2778	2.30058
2154	2.34312					2781	2.30815
2157	2.34101					2784	2.30626
2160	2.33728					2787	2.31222
2163	2.33466					2790	2.33178
2166	2.33212					2793	2.33105
2169	2.34353					2796	2.33606
2172	2.33687					2799	2.33139
2175	2.34081					2802	2.32566
2178	2.33959					2805	2.32823
2181	2.34145					2808	2.33482
2184	2.33716					2811	2.33008
2187	2.3398					2814	2.33343
2190	2.33754					2817	2.3355
2193	2.32388					2820	2.33569
2196	2.33591					2823	2.3351
2199	2.33131					2826	2.33884
2202	2.33283					2829	2.33649
2205	2.34027					2832	2.33604
2208	2.33635					2835	2.33844
2211	2.34003					2838	2.33648
2214	2.34661					2841	2.33453
2217	2.34465					2844	2.33494
2220	2.34232					2847	2.34379
2223	2.34717					2850	2.34943
2226	2.33259					2853	2.34688
2229	2.3319					2856	2.35215
2232	2.33448					2859	2.35013
2235	2.32983					2862	2.34941
2238	2.32877					2865	2.35118
2241	2.32869					2868	2.35381
2244	2.33127					2871	2.34649
2247	2.33114					2874	2.34911
2250	2.33292					2877	2.34086
2253	2.33108					2880	2.3319
2256	2.31263					2883	2.32878
2259	2.32008					2886	2.33317
2262	2.31417					2889	2.32949
2265	2.31953					2892	2.32712
2268	2.31541					2895	2.33078
2271	2.31698					2898	2.33413
2274	2.31756					2901	2.33178
2277	2.31457					2904	2.33179
2280	2.31693					2907	2.33582
2283	2.31452					2910	2.34382
2286	2.31923					2913	2.34248
2289	2.31944					2916	2.3437
2292	2.31946					2919	2.34794
2295	2.32245					2922	2.35029
2298	2.3208					2925	2.34506
2301	2.32197					2928	2.34683
2304	2.32305					2931	2.3452
2307	2.32246					2934	2.34114
2310	2.32258					2937	2.35403
2313	2.32121					2940	2.35263
2316	2.3101					2943	2.34524
2319	2.31565					2946	2.35576
2322	2.3153					2949	2.35401
2325	2.30828					2952	2.35454
2328	2.31894					2955	2.35887
2331	2.31762					2958	2.35357
2334	2.31813					2961	2.35472
2337	2.31654					2964	2.353
2340	2.31753					2967	2.33669
2343	2.33488					2970	2.33106
2346	2.34429					2973	2.3316
2349	2.34289					2976	2.33499
2352	2.34392					2979	2.33601
2355	2.34131					2982	2.33778
2358	2.34394					2985	2.3344
2361	2.34485					2988	2.3344
2364	2.34389					2991	2.33166
2367	2.34944					2994	2.33419
2370	2.34251					2997	2.34737
2373	2.32795
2376	2.32129
2379	2.31821
2382	2.31838
2385	2.32037
2388	2.31748
2391	2.31932
2394	2.32584
2397	2.32016
2400	2.32391
2403	2.32601
2406	2.3254
2409	2.32786
2412	2.32927
2415	2.32862
2418	2.3248
2421	2.3304
2424	2.32957
2427	2.327
2430	2.32882
2433	2.32507
2436	2.32571
2439	2.3179
2442	2.31602
2445	2.31771
2448	2.31933
2451	2.32632
2454	2.32226
2457	2.31783
2460	2.31796
2463	2.34112
2466	2.34325
2469	2.34606
2472	2.34069
2475	2.34448
2478	2.34488
2481	2.34273
2484	2.33822
2487	2.3395
2490	2.33725
2493	2.33016
2496	2.32846
2499	2.33342
2502	2.33294
2505	2.33609
2508	2.32924
2511	2.33672
2514	2.33221
2517	2.32985
2520	2.33306
2523	2.32518
2526	2.32483
2529	2.32722
2532	2.32696
2535	2.32767
2538	2.32357
2541	2.32351
2544	2.32938
2547	2.32837
2550	2.31458
2553	2.30751
2556	2.30728
2559	2.30882
2562	2.30914
2565	2.3099
2568	2.30714
2571	2.30723
2574	2.31079
2577	2.31357
2580	2.30978
2583	2.31073
2586	2.30665
2589	2.3073
2592	2.3097
2595	2.30615
2598	2.30589
2601	2.30744
2604	2.30881
2607	2.30865
2610	2.30262
2613	2.29138
2616	2.29125
2619	2.29375
2622	2.29194
2625	2.29026
2628	2.29368
2631	2.29199
2634	2.29397
2637	2.30094
2640	2.3113
2643	2.32142
2646	2.32172
2649	2.32869
2652	2.31957
2655	2.32199
2658	2.32535
2661	2.32333
2664	2.32144
2667	2.32347
2670	2.32803
2673	2.32861
2676	2.33468
2679	2.32989
2682	2.33268
2685	2.33421
2688	2.32855
2691	2.32996
2694	2.33516
2697	2.33266
2700	2.31352
2703	2.31665
2706	2.31892
2709	2.3133
2712	2.3099
2715	2.31572
2718	2.32014
2721	2.32228
2724	2.31819
2727	2.31972
2730	2.34516
2733	2.34089
2736	2.33635
2739	2.34017
2742	2.33961
2745	2.34638
2748	2.34733
2751	2.34519
2754	2.34738
2757	2.34177
2760	2.31063
2763	2.30981
2766	2.30535
2769	2.30524
2772	2.30417
2775	2.3009
2778	2.30058
2781	2.30815
2784	2.30626
2787	2.31222
2790	2.33178
2793	2.33105
2796	2.33606
2799	2.33139
2802	2.32566
2805	2.32823
2808	2.33482
2811	2.33008
2814	2.33343
2817	2.3355
2820	2.33569
2823	2.3351
2826	2.33884
2829	2.33649
2832	2.33604
2835	2.33844
2838	2.33648
2841	2.33453
2844	2.33494
2847	2.34379
2850	2.34943
2853	2.34688
2856	2.35215
2859	2.35013
2862	2.34941
2865	2.35118
2868	2.35381
2871	2.34649
2874	2.34911
2877	2.34086
2880	2.3319
2883	2.32878
2886	2.33317
2889	2.32949
2892	2.32712
2895	2.33078
2898	2.33413
2901	2.33178
2904	2.33179
2907	2.33582
2910	2.34382
2913	2.34248
2916	2.3437
2919	2.34794
2922	2.35029
2925	2.34506
2928	2.34683
2931	2.3452
2934	2.34114
2937	2.35403
2940	2.35263
2943	2.34524
2946	2.35576
2949	2.35401
2952	2.35454
2955	2.35887
2958	2.35357
2961	2.35472
2964	2.353
2967	2.33669
2970	2.33106
2973	2.3316
2976	2.33499
2979	2.33601
2982	2.33778
2985	2.3344
2988	2.3344
2991	2.33166
2994	2.33419
2997	2.34737
